# Supplementary material for: ﻿Three new genera of wolf spiders (Araneae, Lycosidae) living on the forest floor in East Asia
Source: Zookeys. 2025 May 21;1239:123–45. doi: 10.3897/zookeys.1239.152834 (PMC12120497; doi:10.3897/zookeys.1239.152834)
Supplement: XML Treatment for Houcosa [file zookeys.1239.152834-treatment1.xml]

<!DOCTYPE tp:taxon-treatment
  PUBLIC "-//TaxonX//DTD Taxonomic Treatment Publishing DTD v0 20100105//EN" "tax-treatment-NSO.dtd">
<tp:taxon-treatment xmlns:tp="http://www.plazi.org/taxpub"><tp:treatment-meta><kwd-group><label>Taxon classification</label><kwd>
              <named-content content-type="kingdom">Animalia</named-content>
            </kwd><kwd>
              <named-content content-type="order">Araneae</named-content>
            </kwd><kwd>
              <named-content content-type="family">Lycosidae</named-content>
            </kwd></kwd-group><mixed-citation publication-type="journal"><person-group><name><surname>Wang</surname><given-names>Lu-Yu</given-names></name><name><surname>Marusik</surname><given-names>Yuri M.</given-names></name><name><surname>Zhang</surname><given-names>Zhi-Sheng</given-names></name></person-group><article-title>﻿Three new genera of wolf spiders (<tp:taxon-name><tp:taxon-name-part taxon-name-part-type="order">Araneae</tp:taxon-name-part></tp:taxon-name>, <tp:taxon-name><tp:taxon-name-part taxon-name-part-type="family">Lycosidae</tp:taxon-name-part></tp:taxon-name>) living on the forest floor in East Asia</article-title><source>Zookeys</source><day>21</day><month>05</month><year>2025</year><volume>1239</volume><fpage>123</fpage><lpage>145</lpage><pub-id pub-id-type="doi">10.3897/zookeys.1239.152834</pub-id></mixed-citation></tp:treatment-meta><tp:nomenclature><label>﻿</label><tp:taxon-name>
            <object-id xmlns:xlink="http://www.w3.org/1999/xlink" content-type="arpha" xlink:type="simple">65816340-F732-5716-A4F5-A61E28DD3442</object-id>
            <tp:taxon-name-part taxon-name-part-type="genus" reg="Houcosa">Houcosa</tp:taxon-name-part>
            <object-id xmlns:xlink="http://www.w3.org/1999/xlink" content-type="zoobank" xlink:type="simple">https://zoobank.org/49173A9A-1A0A-4232-A61F-FA1312A486A0</object-id>
          </tp:taxon-name><tp:taxon-status xmlns:xlink="http://www.w3.org/1999/xlink" xlink:type="simple">gen. nov.</tp:taxon-status></tp:nomenclature><tp:treatment-sec sec-type="type species" id="SECID0EMBAE"><title>Type species.</title><p><italic><tp:taxon-name><tp:taxon-name-part taxon-name-part-type="genus" reg="Houcosa">Houcosa</tp:taxon-name-part><tp:taxon-name-part taxon-name-part-type="species" reg="zhaoi">zhaoi</tp:taxon-name-part></tp:taxon-name></italic> sp. nov.</p></tp:treatment-sec><tp:treatment-sec sec-type="etymology" id="SECID0E4BAE"><title>Etymology.</title><p>The generic name is a compound noun derived from the ancient Chinese mythical creatures ‘hou’ (犼) and ‘-cosa’, a common ending for Lycosidae genera. The gender is feminine.</p></tp:treatment-sec><tp:treatment-sec sec-type="diagnosis" id="SECID0EICAE"><title>Diagnosis.</title><p><italic><tp:taxon-name><tp:taxon-name-part taxon-name-part-type="genus" reg="Houcosa">Houcosa</tp:taxon-name-part></tp:taxon-name></italic> gen. nov. is similar to <italic><tp:taxon-name><tp:taxon-name-part taxon-name-part-type="genus" reg="Loongcosa">Loongcosa</tp:taxon-name-part></tp:taxon-name></italic> gen. nov. in having a modified palp tibia, 2 pairs of spines on the male palp tibia, a biforked basoembolic apophysis (BEA, Figs <xref ref-type="fig" rid="F2">2</xref>, <xref ref-type="fig" rid="F12">12</xref>, <xref ref-type="fig" rid="F14">14</xref>), absent median apophysis and conductor, an extended posterior septum of the epigynes (Figs <xref ref-type="fig" rid="F3">3C, D</xref>, <xref ref-type="fig" rid="F13">13C, D</xref>, <xref ref-type="fig" rid="F15">15C, D</xref>), but differs by the tibia as long as cymbium (Fig. <xref ref-type="fig" rid="F2">2A–C</xref>) (vs 1/3 length, Figs <xref ref-type="fig" rid="F12">12A–C</xref>, <xref ref-type="fig" rid="F14">14A–C</xref>), the long and membranous terminal apophysis located on the anterior side of the embolus (TA, Fig. <xref ref-type="fig" rid="F2">2F</xref>) (vs short and sclerotized, located on the posterior side of the embolus; Figs <xref ref-type="fig" rid="F12">12F</xref>, <xref ref-type="fig" rid="F14">14F</xref>), the thin embolus (Fig. <xref ref-type="fig" rid="F2">2F</xref>) (vs broad, Figs <xref ref-type="fig" rid="F12">12B, D, F</xref>, <xref ref-type="fig" rid="F14">14 B, D, F</xref>), the small and semicircular tegular apophysis (TeA, Figs <xref ref-type="fig" rid="F2">2B–E</xref>) (vs absent), the triangular retrolateral tegular apophysis (RTeA, Fig. <xref ref-type="fig" rid="F2">2A–E</xref>) (vs strongly sclerotized and grooved, Figs <xref ref-type="fig" rid="F12">12B–E</xref>, <xref ref-type="fig" rid="F14">14B–E</xref>), the small and semicircular septum (Se, Fig. <xref ref-type="fig" rid="F3">3C</xref>) (vs large and almost tongue-shaped, Figs <xref ref-type="fig" rid="F13">13C</xref>, <xref ref-type="fig" rid="F15">15C</xref>), the S-shaped stalk of the spermatheca (SS, Fig. <xref ref-type="fig" rid="F3">3D</xref>) (vs arc-shaped, Figs <xref ref-type="fig" rid="F14">14D</xref>, <xref ref-type="fig" rid="F15">15D</xref>), large and spherical head of the spermatheca (HS, Fig. <xref ref-type="fig" rid="F3">3D</xref>) (vs small and spherical or elongate, Figs <xref ref-type="fig" rid="F14">14D</xref>, <xref ref-type="fig" rid="F15">15D</xref>).</p><fig id="F1" position="float" orientation="portrait"><object-id xmlns:xlink="http://www.w3.org/1999/xlink" content-type="doi" xlink:type="simple">10.3897/zookeys.1239.152834.figure1</object-id><object-id xmlns:xlink="http://www.w3.org/1999/xlink" content-type="arpha" xlink:type="simple">8B625A6B-2402-54C3-BB6D-A886708A270D</object-id><label>Figure 1.</label><caption><p>Living specimen of wolf spiders <bold>A–C</bold><italic><tp:taxon-name><tp:taxon-name-part taxon-name-part-type="genus" reg="Kuncosa">Kuncosa</tp:taxon-name-part><tp:taxon-name-part taxon-name-part-type="species" reg="ningboensis">ningboensis</tp:taxon-name-part></tp:taxon-name></italic> (Yin, Bao &amp; Zhang, 1996) (<bold>A</bold> male, <bold>B</bold> female, <bold>C</bold> mating) <bold>D, E</bold><italic><tp:taxon-name><tp:taxon-name-part taxon-name-part-type="genus" reg="Kuncosa">Kuncosa</tp:taxon-name-part><tp:taxon-name-part taxon-name-part-type="species" reg="zhui">zhui</tp:taxon-name-part></tp:taxon-name></italic> (Yu &amp; Song, 1988) (<bold>D</bold> male, <bold>E</bold> female) <bold>F, G</bold><italic><tp:taxon-name><tp:taxon-name-part taxon-name-part-type="genus" reg="Loongcosa">Loongcosa</tp:taxon-name-part><tp:taxon-name-part taxon-name-part-type="species" reg="dentitegulum">dentitegulum</tp:taxon-name-part></tp:taxon-name></italic> (Yin, Peng, Xie, Bao &amp; Wang, 1997) (<bold>F</bold> male, <bold>G</bold> female) <bold>H, I</bold><italic><tp:taxon-name><tp:taxon-name-part taxon-name-part-type="genus" reg="Loongcosa">Loongcosa</tp:taxon-name-part><tp:taxon-name-part taxon-name-part-type="species" reg="wuyiensis">wuyiensis</tp:taxon-name-part></tp:taxon-name></italic> (Yu &amp; Song, 1988) (male) (<bold>A–C, F–I</bold> photographed by Qian-Le Lu, <bold>D–E</bold> photographed by Luyu Wang).</p></caption><graphic xmlns:xlink="http://www.w3.org/1999/xlink" xlink:href="zookeys-1239-123_article-152834__-g001.jpg" position="float" orientation="portrait" xlink:type="simple" id="oo_1335088.jpg"><uri content-type="original_file" xlink:type="simple">https://binary.pensoft.net/fig/1335088</uri></graphic></fig><fig id="F2" position="float" orientation="portrait"><object-id xmlns:xlink="http://www.w3.org/1999/xlink" content-type="doi" xlink:type="simple">10.3897/zookeys.1239.152834.figure2</object-id><object-id xmlns:xlink="http://www.w3.org/1999/xlink" content-type="arpha" xlink:type="simple">4161ADA9-3F63-57AC-9064-373B2530339B</object-id><label>Figure 2.</label><caption><p><italic><tp:taxon-name><tp:taxon-name-part taxon-name-part-type="genus" reg="Houcosa">Houcosa</tp:taxon-name-part><tp:taxon-name-part taxon-name-part-type="species" reg="zhaoi">zhaoi</tp:taxon-name-part></tp:taxon-name></italic> sp. nov. <bold>A–C</bold> holotype male <bold>D–F</bold> paratype male <bold>A</bold> male left palp, prolateral view <bold>B</bold> same, ventral view <bold>C</bold> same, retrolateral view <bold>D</bold> left male palp, bulb, ventral view <bold>E</bold> same, retrolateral view <bold>F</bold> embolus and terminal apophysis, ventral view. Abbreviations: BEA = basoembolic apophysis; E = embolus; RTeA = retrolateral tegular apophysis; St = subtegulum; TA = Terminal apophysis; Te = tegulum; TeA = Tegular apophysis.</p></caption><graphic xmlns:xlink="http://www.w3.org/1999/xlink" xlink:href="zookeys-1239-123_article-152834__-g002.jpg" position="float" orientation="portrait" xlink:type="simple" id="oo_1335089.jpg"><uri content-type="original_file" xlink:type="simple">https://binary.pensoft.net/fig/1335089</uri></graphic></fig><fig id="F3" position="float" orientation="portrait"><object-id xmlns:xlink="http://www.w3.org/1999/xlink" content-type="doi" xlink:type="simple">10.3897/zookeys.1239.152834.figure3</object-id><object-id xmlns:xlink="http://www.w3.org/1999/xlink" content-type="arpha" xlink:type="simple">3FFCB1C9-55E8-5BD9-BA37-ACFDA010078F</object-id><label>Figure 3.</label><caption><p><italic><tp:taxon-name><tp:taxon-name-part taxon-name-part-type="genus" reg="Houcosa">Houcosa</tp:taxon-name-part><tp:taxon-name-part taxon-name-part-type="species" reg="zhaoi">zhaoi</tp:taxon-name-part></tp:taxon-name></italic> sp. nov. <bold>A</bold> holotype, male <bold>B–D</bold> paratype, female <bold>A</bold> male habitus, dorsal view <bold>B</bold> female habitus, dorsal view <bold>C</bold> epigyne, ventral view <bold>D</bold> vulva, dorsal view. Abbreviations: CO = copulatory opening; FD = fertilization duct; HS = head of spermatheca. Se = septum; SS = stalk of spermatheca.</p></caption><graphic xmlns:xlink="http://www.w3.org/1999/xlink" xlink:href="zookeys-1239-123_article-152834__-g003.jpg" position="float" orientation="portrait" xlink:type="simple" id="oo_1335090.jpg"><uri content-type="original_file" xlink:type="simple">https://binary.pensoft.net/fig/1335090</uri></graphic></fig></tp:treatment-sec><tp:treatment-sec sec-type="description" id="SECID0ELLAE"><title>Description.</title><p>Carapace brown, pear-shaped. Eyes region black. Cervical groove and radial furrows indistinct (Fig. <xref ref-type="fig" rid="F3">3A, B</xref>). Chelicerae brown, with 3 teeth on both margins. Labium brown, with dark base, longer than wide. Endites brown, longer than wide. Sternum brown and scutellate, with sparse black setae. Legs brown, with black pigmentation. Leg formula: 4132 or 4123. Opisthosoma oval, dorsum black brown, with lanceolate cardiac mark in anterior half, venter brown.</p><p><bold><italic>Palp</italic></bold> (Fig. <xref ref-type="fig" rid="F2">2</xref>): Tibia modified, rounded ventro-proximally and dorso-distally with 2 pairs of spines: pair of dorsal and pair of prolateral spines. Cymbium with short tip, cymbial claws absent. Subtegulum (St) located postero-prolaterally. Sperm duct waved. Tegulum with distal triangular apophysis (RTeA). Tegular apophysis (TeA) small, semicircular. Conductor and median apophysis lacking. Embolic division complex, palea lacking, with large and heavily sclerotized basoembolic apophysis with 2 horned-like extensions (BEA), terminal apophysis (TA) membranous. Embolus (E) originated on dorsal part of embolic division, whip-shaped.</p><p><bold><italic>Epigyne</italic></bold> (Fig. <xref ref-type="fig" rid="F3">3C, D</xref>): Epigynal plate slightly wider than long, fovea absent, septum (Se) small with semicircular posterior part. Spermathecae S-shaped with long stalks (SS) and suboval heads (HS).</p></tp:treatment-sec><tp:treatment-sec sec-type="Composition" id="SECID0ELMAE"><title>Composition.</title><p><italic><tp:taxon-name><tp:taxon-name-part taxon-name-part-type="genus" reg="Houcosa">Houcosa</tp:taxon-name-part><tp:taxon-name-part taxon-name-part-type="species" reg="zhaoi">zhaoi</tp:taxon-name-part></tp:taxon-name></italic> sp. nov.</p></tp:treatment-sec><tp:treatment-sec sec-type="distribution" id="SECID0E3MAE"><title>Distribution.</title><p>China (Guangxi) (Fig. <xref ref-type="fig" rid="F16">16</xref>).</p></tp:treatment-sec><tp:treatment-sec><!--Section generated to contain objects referenced in tp:taxon-treatment.--><fig id="F12" position="float" orientation="portrait"><object-id xmlns:xlink="http://www.w3.org/1999/xlink" content-type="doi" xlink:type="simple">10.3897/zookeys.1239.152834.figure12</object-id><object-id xmlns:xlink="http://www.w3.org/1999/xlink" content-type="arpha" xlink:type="simple">BE3777DA-0FD7-511F-A10A-A5CC7570443B</object-id><label>Figure 12.</label><caption><p><italic><tp:taxon-name><tp:taxon-name-part taxon-name-part-type="genus" reg="Loongcosa">Loongcosa</tp:taxon-name-part><tp:taxon-name-part taxon-name-part-type="species" reg="dentitegulum">dentitegulum</tp:taxon-name-part></tp:taxon-name></italic> (Yin, Peng, Xie, Bao &amp; Wang, 1997), comb. nov. from Huaping Natural Reserve <bold>A</bold> male left palp, prolateral view <bold>B</bold> same, ventral view <bold>C</bold> same, retrolateral view <bold>D</bold> left male palp, bulb, ventral view <bold>E</bold> same, retrolateral view <bold>F</bold> embolus and terminal apophysis, ventral view <bold>G</bold> tegular apophysis, prolateral view. Abbreviations: aa = anterior arm of basoembolic apophysis; BEA = basoembolic apophysis; E = embolus; pa = poster ior arm of basoembolic apophysis; RTeA = retrolateral tegular apophysis; St = subtegulum; TA = terminal apophysis; Te = tegulum.</p></caption><graphic xmlns:xlink="http://www.w3.org/1999/xlink" xlink:href="zookeys-1239-123_article-152834__-g012.jpg" position="float" orientation="portrait" xlink:type="simple" id="oo_1335081.jpg"><uri content-type="original_file" xlink:type="simple">https://binary.pensoft.net/fig/1335081</uri></graphic></fig><fig id="F14" position="float" orientation="portrait"><object-id xmlns:xlink="http://www.w3.org/1999/xlink" content-type="doi" xlink:type="simple">10.3897/zookeys.1239.152834.figure14</object-id><object-id xmlns:xlink="http://www.w3.org/1999/xlink" content-type="arpha" xlink:type="simple">69877B0F-8572-59EB-BFBB-DC7C81C62D72</object-id><label>Figure 14.</label><caption><p><italic><tp:taxon-name><tp:taxon-name-part taxon-name-part-type="genus" reg="Loongcosa">Loongcosa</tp:taxon-name-part><tp:taxon-name-part taxon-name-part-type="species" reg="wuyiensis">wuyiensis</tp:taxon-name-part></tp:taxon-name></italic> (Yu &amp; Song, 1988), comb. nov. from Tianmu Mountain <bold>A</bold> male left palp, prolateral view <bold>B</bold> same, ventral view <bold>C</bold> same, retrolateral view <bold>D</bold> left male palp, bulb, ventral view <bold>E</bold> same, retrolateral view <bold>F</bold> embolus and terminal apophysis, ventral view <bold>G</bold> tegulum apophysis, prolateral view. Abbreviations: aa = anterior arm of basoembolic apophysis; BEA = basoembolic apophysis; da = dorsal arm of basoembolic apophysis; E = embolus; pa = posterior arm of basoembolic apophysis; RTeA = retrolateral tegular apophysis; St = subtegulum; TA = terminal apophysis; Te = tegulum.</p></caption><graphic xmlns:xlink="http://www.w3.org/1999/xlink" xlink:href="zookeys-1239-123_article-152834__-g014.jpg" position="float" orientation="portrait" xlink:type="simple" id="oo_1335083.jpg"><uri content-type="original_file" xlink:type="simple">https://binary.pensoft.net/fig/1335083</uri></graphic></fig><fig id="F13" position="float" orientation="portrait"><object-id xmlns:xlink="http://www.w3.org/1999/xlink" content-type="doi" xlink:type="simple">10.3897/zookeys.1239.152834.figure13</object-id><object-id xmlns:xlink="http://www.w3.org/1999/xlink" content-type="arpha" xlink:type="simple">44B1A7C4-AC79-54CE-BD94-45DE6B7E3D91</object-id><label>Figure 13.</label><caption><p><italic><tp:taxon-name><tp:taxon-name-part taxon-name-part-type="genus" reg="Loongcosa">Loongcosa</tp:taxon-name-part><tp:taxon-name-part taxon-name-part-type="species" reg="dentitegulum">dentitegulum</tp:taxon-name-part></tp:taxon-name></italic> (Yin, Peng, Xie, Bao &amp; Wang, 1997), comb. nov. from Huaping Natural Reserve <bold>A</bold> male habitus, dorsal view <bold>B</bold> female habitus, dorsal view <bold>C</bold> epigyne, ventral view <bold>D</bold> vulva, dorsal view. Abbreviations: AH = anterior hood; CO = copulatory opening; FD = fertilization duct; HS = head of spermatheca. Se = septum; SS = stalk of spermatheca.</p></caption><graphic xmlns:xlink="http://www.w3.org/1999/xlink" xlink:href="zookeys-1239-123_article-152834__-g013.jpg" position="float" orientation="portrait" xlink:type="simple" id="oo_1335082.jpg"><uri content-type="original_file" xlink:type="simple">https://binary.pensoft.net/fig/1335082</uri></graphic></fig><fig id="F15" position="float" orientation="portrait"><object-id xmlns:xlink="http://www.w3.org/1999/xlink" content-type="doi" xlink:type="simple">10.3897/zookeys.1239.152834.figure15</object-id><object-id xmlns:xlink="http://www.w3.org/1999/xlink" content-type="arpha" xlink:type="simple">6519A1CB-D423-534C-8EA9-275DBA27947B</object-id><label>Figure 15.</label><caption><p><italic><tp:taxon-name><tp:taxon-name-part taxon-name-part-type="genus" reg="Loongcosa">Loongcosa</tp:taxon-name-part><tp:taxon-name-part taxon-name-part-type="species" reg="wuyiensis">wuyiensis</tp:taxon-name-part></tp:taxon-name></italic> (Yu &amp; Song, 1988), comb. nov. from Tianmu Mountain <bold>A</bold> male habitus, dorsal view <bold>B</bold> female habitus, dorsal view <bold>C</bold> epigyne, ventral view <bold>D</bold> vulva, dorsal view. Abbreviations: AH = anterior hood; CO = copulatory opening; FD = fertilization duct; HS = head of spermatheca. Se = septum; SS = stalk of spermatheca.</p></caption><graphic xmlns:xlink="http://www.w3.org/1999/xlink" xlink:href="zookeys-1239-123_article-152834__-g015.jpg" position="float" orientation="portrait" xlink:type="simple" id="oo_1335084.jpg"><uri content-type="original_file" xlink:type="simple">https://binary.pensoft.net/fig/1335084</uri></graphic></fig><fig id="F16" position="float" orientation="portrait"><object-id xmlns:xlink="http://www.w3.org/1999/xlink" content-type="doi" xlink:type="simple">10.3897/zookeys.1239.152834.figure16</object-id><object-id xmlns:xlink="http://www.w3.org/1999/xlink" content-type="arpha" xlink:type="simple">624C477F-5B05-51B9-8A64-A3A848151548</object-id><label>Figure 16.</label><caption><p>Geographic distribution of <italic><tp:taxon-name><tp:taxon-name-part taxon-name-part-type="genus" reg="Houcosa">Houcosa</tp:taxon-name-part></tp:taxon-name></italic>, <italic><tp:taxon-name><tp:taxon-name-part taxon-name-part-type="genus" reg="Kuncosa">Kuncosa</tp:taxon-name-part></tp:taxon-name></italic> and <italic><tp:taxon-name><tp:taxon-name-part taxon-name-part-type="genus" reg="Loongcosa">Loongcosa</tp:taxon-name-part></tp:taxon-name></italic>.</p></caption><graphic xmlns:xlink="http://www.w3.org/1999/xlink" xlink:href="zookeys-1239-123_article-152834__-g016.jpg" position="float" orientation="portrait" xlink:type="simple" id="oo_1335085.jpg"><uri content-type="original_file" xlink:type="simple">https://binary.pensoft.net/fig/1335085</uri></graphic></fig></tp:treatment-sec></tp:taxon-treatment>
