# Supplementary material for: ﻿Three new genera of wolf spiders (Araneae, Lycosidae) living on the forest floor in East Asia
Source: Zookeys. 2025 May 21;1239:123–45. doi: 10.3897/zookeys.1239.152834 (PMC12120497; doi:10.3897/zookeys.1239.152834)
Supplement: XML Treatment for Kuncosa fujiii [file zookeys.1239.152834-treatment4.xml]

<!DOCTYPE tp:taxon-treatment
  PUBLIC "-//TaxonX//DTD Taxonomic Treatment Publishing DTD v0 20100105//EN" "tax-treatment-NSO.dtd">
<tp:taxon-treatment xmlns:tp="http://www.plazi.org/taxpub"><tp:treatment-meta><kwd-group><label>Taxon classification</label><kwd>
              <named-content content-type="kingdom">Animalia</named-content>
            </kwd><kwd>
              <named-content content-type="order">Araneae</named-content>
            </kwd><kwd>
              <named-content content-type="family">Lycosidae</named-content>
            </kwd></kwd-group><mixed-citation publication-type="journal"><person-group><name><surname>Wang</surname><given-names>Lu-Yu</given-names></name><name><surname>Marusik</surname><given-names>Yuri M.</given-names></name><name><surname>Zhang</surname><given-names>Zhi-Sheng</given-names></name></person-group><article-title>﻿Three new genera of wolf spiders (<tp:taxon-name><tp:taxon-name-part taxon-name-part-type="order">Araneae</tp:taxon-name-part></tp:taxon-name>, <tp:taxon-name><tp:taxon-name-part taxon-name-part-type="family">Lycosidae</tp:taxon-name-part></tp:taxon-name>) living on the forest floor in East Asia</article-title><source>Zookeys</source><day>21</day><month>05</month><year>2025</year><volume>1239</volume><fpage>123</fpage><lpage>145</lpage><pub-id pub-id-type="doi">10.3897/zookeys.1239.152834</pub-id></mixed-citation></tp:treatment-meta><tp:nomenclature><label>﻿</label><tp:taxon-name>
            <object-id xmlns:xlink="http://www.w3.org/1999/xlink" content-type="arpha" xlink:type="simple">B35E2655-0BCB-5C80-A3A1-D2C3DDEA4665</object-id>
            <tp:taxon-name-part taxon-name-part-type="genus" reg="Kuncosa">Kuncosa</tp:taxon-name-part>
            <tp:taxon-name-part taxon-name-part-type="species" reg="fujiii">fujiii</tp:taxon-name-part>
          </tp:taxon-name><tp:taxon-authority>(Tanaka, 1985)</tp:taxon-authority><tp:taxon-status xmlns:xlink="http://www.w3.org/1999/xlink" xlink:type="simple">comb. nov.</tp:taxon-status><xref ref-type="fig" rid="F4">Figs 4</xref><xref ref-type="fig" rid="F6">, 6A, B</xref><xref ref-type="fig" rid="F16">, 16</xref><tp:nomenclature-citation-list><tp:nomenclature-citation><tp:taxon-name>
                <tp:taxon-name-part taxon-name-part-type="genus" reg="Arctosa">Arctosa</tp:taxon-name-part>
                <tp:taxon-name-part taxon-name-part-type="species" reg="fujiii">fujiii</tp:taxon-name-part>
              </tp:taxon-name><comment>Tanaka, 1985: 57, figs 9–12 (♂♀); <xref ref-type="bibr" rid="B4">Chikuni 1989</xref>: 112, fig. 15 (♂♀); <xref ref-type="bibr" rid="B17">Tanaka 1991</xref>: 296, figs 9–12 (♂♀); <xref ref-type="bibr" rid="B18">Tanaka 2009</xref>: 232, figs 56, 57 (♂♀).</comment></tp:nomenclature-citation></tp:nomenclature-citation-list></tp:nomenclature><tp:treatment-sec sec-type="material" id="SECID0ERJAG"><title>Material examined.</title><p>1♂ (<bold><italic>paratype</italic></bold>) and ♀ (<bold><italic>holotype</italic></bold>), Japan, Honshu, Saitama Pref., Hidaka-cho, 21 April 1973, H. Tanaka leg. (<named-content xmlns:xlink="http://www.w3.org/1999/xlink" content-type="dwc:institutional_code" xlink:title="National Science Museum, Tokyo, Japan" xlink:href="http://grbio.org/institution/national-science-museum-natural-history" xlink:type="simple">NSMT</named-content>).</p></tp:treatment-sec><tp:treatment-sec sec-type="diagnosis" id="SECID0ECKAG"><title>Diagnosis.</title><p>This species is similar to <italic><tp:taxon-name><tp:taxon-name-part taxon-name-part-type="genus" reg="Kuncosa">K.</tp:taxon-name-part><tp:taxon-name-part taxon-name-part-type="species" reg="hikosanensis">hikosanensis</tp:taxon-name-part></tp:taxon-name></italic> (Fig. <xref ref-type="fig" rid="F5">5</xref>) but differs from the latter by the thin and short retrolateral tegular apophysis (RTeA, Fig. <xref ref-type="fig" rid="F4">4A, B</xref>) (vs thick and long), and the semicircular septum (Se, Fig. <xref ref-type="fig" rid="F4">4C</xref>) (vs almost triangular).</p></tp:treatment-sec><tp:treatment-sec sec-type="description" id="SECID0E6KAG"><title>Description.</title><p>See <xref ref-type="bibr" rid="B16">Tanaka (1985</xref>, <xref ref-type="bibr" rid="B18">2009</xref>). Habitus, male palps and epigynes as in Figs <xref ref-type="fig" rid="F4">4</xref>, <xref ref-type="fig" rid="F5">5A, B</xref>.</p></tp:treatment-sec><tp:treatment-sec sec-type="Arguments for transferring" id="SECID0EVLAG"><title>Arguments for transferring.</title><p>Similar to the type species: tegulum with long median apophysis (TeA) lacking in other lycosid genera.</p></tp:treatment-sec><tp:treatment-sec sec-type="distribution" id="SECID0E1LAG"><title>Distribution.</title><p>Japan (Fig. <xref ref-type="fig" rid="F16">16</xref>).</p></tp:treatment-sec><tp:treatment-sec><!--Section generated to contain objects referenced in tp:taxon-treatment.--><fig id="F4" position="float" orientation="portrait"><object-id xmlns:xlink="http://www.w3.org/1999/xlink" content-type="doi" xlink:type="simple">10.3897/zookeys.1239.152834.figure4</object-id><object-id xmlns:xlink="http://www.w3.org/1999/xlink" content-type="arpha" xlink:type="simple">6E448D42-0FFF-5627-8A20-023BFB92621B</object-id><label>Figure 4.</label><caption><p><italic><tp:taxon-name><tp:taxon-name-part taxon-name-part-type="genus" reg="Kuncosa">Kuncosa</tp:taxon-name-part><tp:taxon-name-part taxon-name-part-type="species" reg="fujiii">fujiii</tp:taxon-name-part></tp:taxon-name></italic> (Tanaka, 1985), comb. nov. <bold>A, B</bold> holotype male <bold>C, D</bold> paratype female <bold>A</bold> male left palp, ventral view <bold>B</bold> same, retrolateral view <bold>C</bold> epigyne, ventral view <bold>D</bold> vulva, dorsal view.</p></caption><graphic xmlns:xlink="http://www.w3.org/1999/xlink" xlink:href="zookeys-1239-123_article-152834__-g004.jpg" position="float" orientation="portrait" xlink:type="simple" id="oo_1335091.jpg"><uri content-type="original_file" xlink:type="simple">https://binary.pensoft.net/fig/1335091</uri></graphic></fig><fig id="F6" position="float" orientation="portrait"><object-id xmlns:xlink="http://www.w3.org/1999/xlink" content-type="doi" xlink:type="simple">10.3897/zookeys.1239.152834.figure6</object-id><object-id xmlns:xlink="http://www.w3.org/1999/xlink" content-type="arpha" xlink:type="simple">45FF5E6B-AFD1-5607-99CA-85AA5C977D22</object-id><label>Figure 6.</label><caption><p><italic><tp:taxon-name><tp:taxon-name-part taxon-name-part-type="genus" reg="Kuncosa">Kuncosa</tp:taxon-name-part></tp:taxon-name></italic> spp. <bold>A, B</bold><italic><tp:taxon-name><tp:taxon-name-part taxon-name-part-type="genus" reg="Kuncosa">Kuncosa</tp:taxon-name-part><tp:taxon-name-part taxon-name-part-type="species" reg="fujiii">fujiii</tp:taxon-name-part></tp:taxon-name></italic> (Tanaka, 1985) <bold>C, D</bold><italic><tp:taxon-name><tp:taxon-name-part taxon-name-part-type="genus" reg="Kuncosa">Kuncosa</tp:taxon-name-part><tp:taxon-name-part taxon-name-part-type="species" reg="hikosanensis">hikosanensis</tp:taxon-name-part></tp:taxon-name></italic> (Tanaka, 1985) <bold>A, C</bold> holotype male habitus, dorsal view <bold>B, D</bold> paratype female habitus, dorsal view.</p></caption><graphic xmlns:xlink="http://www.w3.org/1999/xlink" xlink:href="zookeys-1239-123_article-152834__-g006.jpg" position="float" orientation="portrait" xlink:type="simple" id="oo_1335075.jpg"><uri content-type="original_file" xlink:type="simple">https://binary.pensoft.net/fig/1335075</uri></graphic></fig><fig id="F16" position="float" orientation="portrait"><object-id xmlns:xlink="http://www.w3.org/1999/xlink" content-type="doi" xlink:type="simple">10.3897/zookeys.1239.152834.figure16</object-id><object-id xmlns:xlink="http://www.w3.org/1999/xlink" content-type="arpha" xlink:type="simple">624C477F-5B05-51B9-8A64-A3A848151548</object-id><label>Figure 16.</label><caption><p>Geographic distribution of <italic><tp:taxon-name><tp:taxon-name-part taxon-name-part-type="genus" reg="Houcosa">Houcosa</tp:taxon-name-part></tp:taxon-name></italic>, <italic><tp:taxon-name><tp:taxon-name-part taxon-name-part-type="genus" reg="Kuncosa">Kuncosa</tp:taxon-name-part></tp:taxon-name></italic> and <italic><tp:taxon-name><tp:taxon-name-part taxon-name-part-type="genus" reg="Loongcosa">Loongcosa</tp:taxon-name-part></tp:taxon-name></italic>.</p></caption><graphic xmlns:xlink="http://www.w3.org/1999/xlink" xlink:href="zookeys-1239-123_article-152834__-g016.jpg" position="float" orientation="portrait" xlink:type="simple" id="oo_1335085.jpg"><uri content-type="original_file" xlink:type="simple">https://binary.pensoft.net/fig/1335085</uri></graphic></fig><fig id="F5" position="float" orientation="portrait"><object-id xmlns:xlink="http://www.w3.org/1999/xlink" content-type="doi" xlink:type="simple">10.3897/zookeys.1239.152834.figure5</object-id><object-id xmlns:xlink="http://www.w3.org/1999/xlink" content-type="arpha" xlink:type="simple">EFFBF400-4000-5345-8C82-2EDAC43134F5</object-id><label>Figure 5.</label><caption><p><italic><tp:taxon-name><tp:taxon-name-part taxon-name-part-type="genus" reg="Kuncosa">Kuncosa</tp:taxon-name-part><tp:taxon-name-part taxon-name-part-type="species" reg="hikosanensis">hikosanensis</tp:taxon-name-part></tp:taxon-name></italic> (Tanaka, 1985), comb. nov. <bold>A, B</bold> holotype male <bold>C, D</bold> paratype femele <bold>A</bold> male left palp, ventral view <bold>B</bold> same, retrolateral view <bold>C</bold> epigyne, ventral view <bold>D</bold> vulva, dorsal view.</p></caption><graphic xmlns:xlink="http://www.w3.org/1999/xlink" xlink:href="zookeys-1239-123_article-152834__-g005.jpg" position="float" orientation="portrait" xlink:type="simple" id="oo_1335248.jpg"><uri content-type="original_file" xlink:type="simple">https://binary.pensoft.net/fig/1335248</uri></graphic></fig></tp:treatment-sec><ref-list><ref id="B4"><mixed-citation xmlns:xlink="http://www.w3.org/1999/xlink" xlink:type="simple"><person-group><name name-style="western"><surname>Chikuni</surname><given-names>Y</given-names></name></person-group> (<year>1989</year>) <source>Pictorial encyclopedia of spiders in Japan.</source><publisher-name>Kaisei-sha Publishing Co.</publisher-name>, <publisher-loc>Tokyo</publisher-loc>, <size units="page">310 pp</size>.</mixed-citation></ref><ref id="B17"><mixed-citation xmlns:xlink="http://www.w3.org/1999/xlink" xlink:type="simple"><person-group><name name-style="western"><surname>Tanaka</surname><given-names>H</given-names></name></person-group> (<year>1991</year>) <article-title>Lycosid spiders of Japan VII. The genus <italic><tp:taxon-name><tp:taxon-name-part taxon-name-part-type="genus">Arctosa</tp:taxon-name-part></tp:taxon-name></italic> C. L. Koch.</article-title><source>Sonoda Women’s College Studies</source><volume>25</volume>: <fpage>289</fpage>–<lpage>316</lpage>.</mixed-citation></ref><ref id="B18"><mixed-citation xmlns:xlink="http://www.w3.org/1999/xlink" xlink:type="simple"><person-group><name name-style="western"><surname>Tanaka</surname><given-names>H</given-names></name></person-group> (<year>2009</year>) <article-title><tp:taxon-name><tp:taxon-name-part taxon-name-part-type="family">Lycosidae</tp:taxon-name-part></tp:taxon-name>.</article-title> In: <person-group><name name-style="western"><surname>Ono</surname><given-names>H</given-names></name></person-group> (<role>Ed.</role>) <issue-title>The spiders of Japan with keys to the families and genera and illustrations of the species.</issue-title><source>Tokai University Press, Kanagawa</source>, <fpage>222</fpage>–<lpage>248</lpage>.</mixed-citation></ref><ref id="B16"><mixed-citation xmlns:xlink="http://www.w3.org/1999/xlink" xlink:type="simple"><person-group><name name-style="western"><surname>Tanaka</surname><given-names>H</given-names></name></person-group> (<year>1985</year>) <article-title>Descriptions of new species of the <tp:taxon-name><tp:taxon-name-part taxon-name-part-type="family">Lycosidae</tp:taxon-name-part></tp:taxon-name> (<tp:taxon-name><tp:taxon-name-part taxon-name-part-type="order">Araneae</tp:taxon-name-part></tp:taxon-name>) from Japan.</article-title><source>Acta Arachnologica</source><volume>33</volume>(<issue>2</issue>): <fpage>51</fpage>–<lpage>87</lpage>. <ext-link xlink:href="10.2476/asjaa.33.51" ext-link-type="doi" xlink:type="simple">https://doi.org/10.2476/asjaa.33.51</ext-link></mixed-citation></ref></ref-list></tp:taxon-treatment>
