# Supplementary material for: ﻿Three new genera of wolf spiders (Araneae, Lycosidae) living on the forest floor in East Asia
Source: Zookeys. 2025 May 21;1239:123–45. doi: 10.3897/zookeys.1239.152834 (PMC12120497; doi:10.3897/zookeys.1239.152834)
Supplement: XML Treatment for Kuncosa hikosanensis [file zookeys.1239.152834-treatment5.xml]

<!DOCTYPE tp:taxon-treatment
  PUBLIC "-//TaxonX//DTD Taxonomic Treatment Publishing DTD v0 20100105//EN" "tax-treatment-NSO.dtd">
<tp:taxon-treatment xmlns:tp="http://www.plazi.org/taxpub"><tp:treatment-meta><kwd-group><label>Taxon classification</label><kwd>
              <named-content content-type="kingdom">Animalia</named-content>
            </kwd><kwd>
              <named-content content-type="order">Araneae</named-content>
            </kwd><kwd>
              <named-content content-type="family">Lycosidae</named-content>
            </kwd></kwd-group><mixed-citation publication-type="journal"><person-group><name><surname>Wang</surname><given-names>Lu-Yu</given-names></name><name><surname>Marusik</surname><given-names>Yuri M.</given-names></name><name><surname>Zhang</surname><given-names>Zhi-Sheng</given-names></name></person-group><article-title>﻿Three new genera of wolf spiders (<tp:taxon-name><tp:taxon-name-part taxon-name-part-type="order">Araneae</tp:taxon-name-part></tp:taxon-name>, <tp:taxon-name><tp:taxon-name-part taxon-name-part-type="family">Lycosidae</tp:taxon-name-part></tp:taxon-name>) living on the forest floor in East Asia</article-title><source>Zookeys</source><day>21</day><month>05</month><year>2025</year><volume>1239</volume><fpage>123</fpage><lpage>145</lpage><pub-id pub-id-type="doi">10.3897/zookeys.1239.152834</pub-id></mixed-citation></tp:treatment-meta><tp:nomenclature><label>﻿</label><tp:taxon-name>
            <object-id xmlns:xlink="http://www.w3.org/1999/xlink" content-type="arpha" xlink:type="simple">59F9C141-E34C-5BBE-B23C-28DB64EA8A55</object-id>
            <tp:taxon-name-part taxon-name-part-type="genus" reg="Kuncosa">Kuncosa</tp:taxon-name-part>
            <tp:taxon-name-part taxon-name-part-type="species" reg="hikosanensis">hikosanensis</tp:taxon-name-part>
          </tp:taxon-name><tp:taxon-authority>(Tanaka, 1985)</tp:taxon-authority><tp:taxon-status xmlns:xlink="http://www.w3.org/1999/xlink" xlink:type="simple">comb. nov.</tp:taxon-status><xref ref-type="fig" rid="F5">Figs 5</xref><xref ref-type="fig" rid="F6">, 6C, D</xref><xref ref-type="fig" rid="F16">, 16</xref><tp:nomenclature-citation-list><tp:nomenclature-citation><tp:taxon-name>
                <tp:taxon-name-part taxon-name-part-type="genus" reg="Arctosa">Arctosa</tp:taxon-name-part>
                <tp:taxon-name-part taxon-name-part-type="species" reg="hikosanensis">hikosanensis</tp:taxon-name-part>
              </tp:taxon-name><comment>Tanaka, 1985: 59, figs 13–16 (♂♀); <xref ref-type="bibr" rid="B17">Tanaka 1991</xref>: 299, figs 13–16 (♂♀); <xref ref-type="bibr" rid="B18">Tanaka 2009</xref>: 232, figs 58–59 (♂♀); <xref ref-type="bibr" rid="B14">Serita 2019</xref>: 150, fig. 1f–g (♂♀).</comment></tp:nomenclature-citation></tp:nomenclature-citation-list></tp:nomenclature><tp:treatment-sec sec-type="material" id="SECID0EQOAG"><title>Material examined.</title><p>1♂ (<bold><italic>paratype</italic></bold>) and ♀ (<bold><italic>holotype</italic></bold>), Japan, Kyushu, Fukuoka Prefecture, Hikosan, 18–19 April 1979, T. Goto leg. (<named-content xmlns:xlink="http://www.w3.org/1999/xlink" content-type="dwc:institutional_code" xlink:title="National Science Museum, Tokyo, Japan" xlink:href="http://grbio.org/institution/national-science-museum-natural-history" xlink:type="simple">NSMT</named-content>).</p></tp:treatment-sec><tp:treatment-sec sec-type="diagnosis" id="SECID0EBPAG"><title>Diagnosis.</title><p>See the diagnosis of <italic><tp:taxon-name><tp:taxon-name-part taxon-name-part-type="genus" reg="Kuncosa">K.</tp:taxon-name-part><tp:taxon-name-part taxon-name-part-type="species" reg="fujiii">fujiii</tp:taxon-name-part></tp:taxon-name></italic> (Tanaka, 1985).</p></tp:treatment-sec><tp:treatment-sec sec-type="description" id="SECID0ESPAG"><title>Description.</title><p>See <xref ref-type="bibr" rid="B16">Tanaka (1985)</xref>. Habitus, male palps and epigynes as in Fig. <xref ref-type="fig" rid="F5">5</xref>.</p></tp:treatment-sec><tp:treatment-sec sec-type="Arguments for transferring" id="SECID0EAQAG"><title>Arguments for transferring.</title><p>Similar to the type species: tegulum with long median apophysis (TeA) lacking in other lycosid genera.</p></tp:treatment-sec><tp:treatment-sec sec-type="distribution" id="SECID0EFQAG"><title>Distribution.</title><p>Japan (Fig. <xref ref-type="fig" rid="F16">16</xref>).</p></tp:treatment-sec><tp:treatment-sec><!--Section generated to contain objects referenced in tp:taxon-treatment.--><fig id="F5" position="float" orientation="portrait"><object-id xmlns:xlink="http://www.w3.org/1999/xlink" content-type="doi" xlink:type="simple">10.3897/zookeys.1239.152834.figure5</object-id><object-id xmlns:xlink="http://www.w3.org/1999/xlink" content-type="arpha" xlink:type="simple">EFFBF400-4000-5345-8C82-2EDAC43134F5</object-id><label>Figure 5.</label><caption><p><italic><tp:taxon-name><tp:taxon-name-part taxon-name-part-type="genus" reg="Kuncosa">Kuncosa</tp:taxon-name-part><tp:taxon-name-part taxon-name-part-type="species" reg="hikosanensis">hikosanensis</tp:taxon-name-part></tp:taxon-name></italic> (Tanaka, 1985), comb. nov. <bold>A, B</bold> holotype male <bold>C, D</bold> paratype femele <bold>A</bold> male left palp, ventral view <bold>B</bold> same, retrolateral view <bold>C</bold> epigyne, ventral view <bold>D</bold> vulva, dorsal view.</p></caption><graphic xmlns:xlink="http://www.w3.org/1999/xlink" xlink:href="zookeys-1239-123_article-152834__-g005.jpg" position="float" orientation="portrait" xlink:type="simple" id="oo_1335248.jpg"><uri content-type="original_file" xlink:type="simple">https://binary.pensoft.net/fig/1335248</uri></graphic></fig><fig id="F6" position="float" orientation="portrait"><object-id xmlns:xlink="http://www.w3.org/1999/xlink" content-type="doi" xlink:type="simple">10.3897/zookeys.1239.152834.figure6</object-id><object-id xmlns:xlink="http://www.w3.org/1999/xlink" content-type="arpha" xlink:type="simple">45FF5E6B-AFD1-5607-99CA-85AA5C977D22</object-id><label>Figure 6.</label><caption><p><italic><tp:taxon-name><tp:taxon-name-part taxon-name-part-type="genus" reg="Kuncosa">Kuncosa</tp:taxon-name-part></tp:taxon-name></italic> spp. <bold>A, B</bold><italic><tp:taxon-name><tp:taxon-name-part taxon-name-part-type="genus" reg="Kuncosa">Kuncosa</tp:taxon-name-part><tp:taxon-name-part taxon-name-part-type="species" reg="fujiii">fujiii</tp:taxon-name-part></tp:taxon-name></italic> (Tanaka, 1985) <bold>C, D</bold><italic><tp:taxon-name><tp:taxon-name-part taxon-name-part-type="genus" reg="Kuncosa">Kuncosa</tp:taxon-name-part><tp:taxon-name-part taxon-name-part-type="species" reg="hikosanensis">hikosanensis</tp:taxon-name-part></tp:taxon-name></italic> (Tanaka, 1985) <bold>A, C</bold> holotype male habitus, dorsal view <bold>B, D</bold> paratype female habitus, dorsal view.</p></caption><graphic xmlns:xlink="http://www.w3.org/1999/xlink" xlink:href="zookeys-1239-123_article-152834__-g006.jpg" position="float" orientation="portrait" xlink:type="simple" id="oo_1335075.jpg"><uri content-type="original_file" xlink:type="simple">https://binary.pensoft.net/fig/1335075</uri></graphic></fig><fig id="F16" position="float" orientation="portrait"><object-id xmlns:xlink="http://www.w3.org/1999/xlink" content-type="doi" xlink:type="simple">10.3897/zookeys.1239.152834.figure16</object-id><object-id xmlns:xlink="http://www.w3.org/1999/xlink" content-type="arpha" xlink:type="simple">624C477F-5B05-51B9-8A64-A3A848151548</object-id><label>Figure 16.</label><caption><p>Geographic distribution of <italic><tp:taxon-name><tp:taxon-name-part taxon-name-part-type="genus" reg="Houcosa">Houcosa</tp:taxon-name-part></tp:taxon-name></italic>, <italic><tp:taxon-name><tp:taxon-name-part taxon-name-part-type="genus" reg="Kuncosa">Kuncosa</tp:taxon-name-part></tp:taxon-name></italic> and <italic><tp:taxon-name><tp:taxon-name-part taxon-name-part-type="genus" reg="Loongcosa">Loongcosa</tp:taxon-name-part></tp:taxon-name></italic>.</p></caption><graphic xmlns:xlink="http://www.w3.org/1999/xlink" xlink:href="zookeys-1239-123_article-152834__-g016.jpg" position="float" orientation="portrait" xlink:type="simple" id="oo_1335085.jpg"><uri content-type="original_file" xlink:type="simple">https://binary.pensoft.net/fig/1335085</uri></graphic></fig></tp:treatment-sec><ref-list><ref id="B17"><mixed-citation xmlns:xlink="http://www.w3.org/1999/xlink" xlink:type="simple"><person-group><name name-style="western"><surname>Tanaka</surname><given-names>H</given-names></name></person-group> (<year>1991</year>) <article-title>Lycosid spiders of Japan VII. The genus <italic><tp:taxon-name><tp:taxon-name-part taxon-name-part-type="genus">Arctosa</tp:taxon-name-part></tp:taxon-name></italic> C. L. Koch.</article-title><source>Sonoda Women’s College Studies</source><volume>25</volume>: <fpage>289</fpage>–<lpage>316</lpage>.</mixed-citation></ref><ref id="B18"><mixed-citation xmlns:xlink="http://www.w3.org/1999/xlink" xlink:type="simple"><person-group><name name-style="western"><surname>Tanaka</surname><given-names>H</given-names></name></person-group> (<year>2009</year>) <article-title><tp:taxon-name><tp:taxon-name-part taxon-name-part-type="family">Lycosidae</tp:taxon-name-part></tp:taxon-name>.</article-title> In: <person-group><name name-style="western"><surname>Ono</surname><given-names>H</given-names></name></person-group> (<role>Ed.</role>) <issue-title>The spiders of Japan with keys to the families and genera and illustrations of the species.</issue-title><source>Tokai University Press, Kanagawa</source>, <fpage>222</fpage>–<lpage>248</lpage>.</mixed-citation></ref><ref id="B14"><mixed-citation xmlns:xlink="http://www.w3.org/1999/xlink" xlink:type="simple"><person-group><name name-style="western"><surname>Serita</surname><given-names>R</given-names></name></person-group> (<year>2019</year>) Kishidaia 115: 143–156. [Spiders collected in Kochi Prefecture II]</mixed-citation></ref><ref id="B16"><mixed-citation xmlns:xlink="http://www.w3.org/1999/xlink" xlink:type="simple"><person-group><name name-style="western"><surname>Tanaka</surname><given-names>H</given-names></name></person-group> (<year>1985</year>) <article-title>Descriptions of new species of the <tp:taxon-name><tp:taxon-name-part taxon-name-part-type="family">Lycosidae</tp:taxon-name-part></tp:taxon-name> (<tp:taxon-name><tp:taxon-name-part taxon-name-part-type="order">Araneae</tp:taxon-name-part></tp:taxon-name>) from Japan.</article-title><source>Acta Arachnologica</source><volume>33</volume>(<issue>2</issue>): <fpage>51</fpage>–<lpage>87</lpage>. <ext-link xlink:href="10.2476/asjaa.33.51" ext-link-type="doi" xlink:type="simple">https://doi.org/10.2476/asjaa.33.51</ext-link></mixed-citation></ref></ref-list></tp:taxon-treatment>
