# Supplementary material for: ﻿Three new genera of wolf spiders (Araneae, Lycosidae) living on the forest floor in East Asia
Source: Zookeys. 2025 May 21;1239:123–45. doi: 10.3897/zookeys.1239.152834 (PMC12120497; doi:10.3897/zookeys.1239.152834)
Supplement: XML Treatment for Kuncosa ningboensis [file zookeys.1239.152834-treatment6.xml]

<!DOCTYPE tp:taxon-treatment
  PUBLIC "-//TaxonX//DTD Taxonomic Treatment Publishing DTD v0 20100105//EN" "tax-treatment-NSO.dtd">
<tp:taxon-treatment xmlns:tp="http://www.plazi.org/taxpub"><tp:treatment-meta><kwd-group><label>Taxon classification</label><kwd>
              <named-content content-type="kingdom">Animalia</named-content>
            </kwd><kwd>
              <named-content content-type="order">Araneae</named-content>
            </kwd><kwd>
              <named-content content-type="family">Lycosidae</named-content>
            </kwd></kwd-group><mixed-citation publication-type="journal"><person-group><name><surname>Wang</surname><given-names>Lu-Yu</given-names></name><name><surname>Marusik</surname><given-names>Yuri M.</given-names></name><name><surname>Zhang</surname><given-names>Zhi-Sheng</given-names></name></person-group><article-title>﻿Three new genera of wolf spiders (<tp:taxon-name><tp:taxon-name-part taxon-name-part-type="order">Araneae</tp:taxon-name-part></tp:taxon-name>, <tp:taxon-name><tp:taxon-name-part taxon-name-part-type="family">Lycosidae</tp:taxon-name-part></tp:taxon-name>) living on the forest floor in East Asia</article-title><source>Zookeys</source><day>21</day><month>05</month><year>2025</year><volume>1239</volume><fpage>123</fpage><lpage>145</lpage><pub-id pub-id-type="doi">10.3897/zookeys.1239.152834</pub-id></mixed-citation></tp:treatment-meta><tp:nomenclature><label>﻿</label><tp:taxon-name>
            <object-id xmlns:xlink="http://www.w3.org/1999/xlink" content-type="arpha" xlink:type="simple">E6B0BDE9-C085-523D-A723-44D3BFF26E6D</object-id>
            <tp:taxon-name-part taxon-name-part-type="genus" reg="Kuncosa">Kuncosa</tp:taxon-name-part>
            <tp:taxon-name-part taxon-name-part-type="species" reg="ningboensis">ningboensis</tp:taxon-name-part>
          </tp:taxon-name><tp:taxon-authority>(Yin, Bao &amp; Zhang, 1996)</tp:taxon-authority><tp:taxon-status xmlns:xlink="http://www.w3.org/1999/xlink" xlink:type="simple">comb. nov.</tp:taxon-status><xref ref-type="fig" rid="F1">Common name. 宁波鲲蛛 Figs 1A–C</xref><xref ref-type="fig" rid="F8">, 8</xref><xref ref-type="fig" rid="F9">, 9</xref><xref ref-type="fig" rid="F16">, 16</xref><tp:nomenclature-citation-list><tp:nomenclature-citation><tp:taxon-name>
                <tp:taxon-name-part taxon-name-part-type="genus" reg="Arctosa">Arctosa</tp:taxon-name-part>
                <tp:taxon-name-part taxon-name-part-type="species" reg="ningboensis">ningboensis</tp:taxon-name-part>
              </tp:taxon-name><comment><xref ref-type="bibr" rid="B26">Yin et al., 1996</xref>: 5, figs 1–3 (♀); <xref ref-type="bibr" rid="B28">Yin et al. 1997b</xref>: 98, fig. 45a–c (♀); <xref ref-type="bibr" rid="B15">Song et al. 1999</xref>: 319, fig. 189H (♀); <xref ref-type="bibr" rid="B5">Dong 2018</xref>: 60, figs 9–3. A–C, pl. 13 (♀).</comment></tp:nomenclature-citation></tp:nomenclature-citation-list></tp:nomenclature><tp:treatment-sec sec-type="material" id="SECID0ECTAG"><title>Material examined.</title><p><bold>China</bold>, <bold>Anhui</bold>: 1♀,Huangshan City, Xiuning Co., Qiyun Mt., <named-content xmlns:xlink="http://www.w3.org/1999/xlink" content-type="dwc:verbatimCoordinates" xlink:type="simple"><named-content content-type="geo-json" specific-use="{&#34;type&#34;:&#34;Point&#34;,&#34;coordinates&#34;:[118.045278,29.813889]}" id="NCID0EPTAG" xlink:type="simple">29°48'50"N, 118°02'43"E</named-content></named-content>, elev. 168 m, 7 April 2012, L.Y. Wang and X.K. Jiang leg. (<abbrev xmlns:xlink="http://www.w3.org/1999/xlink" content-type="institution" xlink:title="Collection of Spiders, School of Life Sciences, Southwest University, Chongqing, China" id="ABBRID0EUTAG" xlink:type="simple">SWUC</abbrev>) • 5♂ 2♀, Qiyun Mt., Dongtianfudi, <named-content xmlns:xlink="http://www.w3.org/1999/xlink" content-type="dwc:verbatimCoordinates" xlink:type="simple"><named-content content-type="geo-json" specific-use="{&#34;type&#34;:&#34;Point&#34;,&#34;coordinates&#34;:[118.041389,29.806944]}" id="NCID0E3TAG" xlink:type="simple">29°48'25"N, 118°02'29"E</named-content></named-content>, elev. 441 m, 23 October 2013, L.Y. Wang, et al. leg. (<abbrev xmlns:xlink="http://www.w3.org/1999/xlink" content-type="institution" xlink:title="Collection of Spiders, School of Life Sciences, Southwest University, Chongqing, China" id="ABBRID0EBUAG" xlink:type="simple">SWUC</abbrev>) • <bold>Zhejiang</bold>: 1♀ (<bold>holotype</bold>), Ningbo City, <named-content xmlns:xlink="http://www.w3.org/1999/xlink" content-type="dwc:verbatimCoordinates" xlink:type="simple"><named-content content-type="geo-json" specific-use="{&#34;type&#34;:&#34;Point&#34;,&#34;coordinates&#34;:[121.500000,29.900000]}" id="NCID0ENUAG" xlink:type="simple">29.9°N, 121.5°E</named-content></named-content>, 20 May -5 June 1987, Y.J. Zhang leg. (<named-content xmlns:xlink="http://www.w3.org/1999/xlink" content-type="dwc:institutional_code" xlink:title="Hunan Normal University" xlink:href="http://grbio.org/institution/hunan-normal-university-0" xlink:type="simple">HNU</named-content>) • 1♂ 1♀, Ningbo City, Beicang Distr., <named-content xmlns:xlink="http://www.w3.org/1999/xlink" content-type="dwc:verbatimCoordinates" xlink:type="simple"><named-content content-type="geo-json" specific-use="{&#34;type&#34;:&#34;Point&#34;,&#34;coordinates&#34;:[121.865833,29.831111]}" id="NCID0E1UAG" xlink:type="simple">29°49'52"N, 121°51'57"E</named-content></named-content>, elev. 89 m, 29 March 2024, Q.L. Leg. (<abbrev xmlns:xlink="http://www.w3.org/1999/xlink" content-type="institution" xlink:title="Collection of Spiders, School of Life Sciences, Southwest University, Chongqing, China" id="ABBRID0E6UAG" xlink:type="simple">SWUC</abbrev>) • 90♂61♀, Hangzhou City, Lin’an Co., Tianmu Mt., <named-content xmlns:xlink="http://www.w3.org/1999/xlink" content-type="dwc:verbatimCoordinates" xlink:type="simple"><named-content content-type="geo-json" specific-use="{&#34;type&#34;:&#34;Point&#34;,&#34;coordinates&#34;:[119.447778,30.319444]}" id="NCID0EHVAG" xlink:type="simple">30°19'10"N, 119°26'52"E</named-content></named-content>, elev. 382 m, 9 April 2012, L.Y. Wang leg. (<abbrev xmlns:xlink="http://www.w3.org/1999/xlink" content-type="institution" xlink:title="Collection of Spiders, School of Life Sciences, Southwest University, Chongqing, China" id="ABBRID0EMVAG" xlink:type="simple">SWUC</abbrev>) • 1♀, Tianmu Mt., <named-content xmlns:xlink="http://www.w3.org/1999/xlink" content-type="dwc:verbatimCoordinates" xlink:type="simple"><named-content content-type="geo-json" specific-use="{&#34;type&#34;:&#34;Point&#34;,&#34;coordinates&#34;:[119.448056,30.311944]}" id="NCID0EUVAG" xlink:type="simple">30°18'43"N, 119°26'53"E</named-content></named-content>, elev. 335 m, 9 April 2012, L.Y. Wang leg. (<abbrev xmlns:xlink="http://www.w3.org/1999/xlink" content-type="institution" xlink:title="Collection of Spiders, School of Life Sciences, Southwest University, Chongqing, China" id="ABBRID0EZVAG" xlink:type="simple">SWUC</abbrev>) • 1♂, Tianmu Mt., <named-content xmlns:xlink="http://www.w3.org/1999/xlink" content-type="dwc:verbatimCoordinates" xlink:type="simple"><named-content content-type="geo-json" specific-use="{&#34;type&#34;:&#34;Point&#34;,&#34;coordinates&#34;:[119.440278,30.314167]}" id="NCID0EBWAG" xlink:type="simple">30°18'51"N, 119°26'25"E</named-content></named-content>, elev. 346 m, 21 April 2011, Z.X. Li and L.Y. Wang leg. (<abbrev xmlns:xlink="http://www.w3.org/1999/xlink" content-type="institution" xlink:title="Collection of Spiders, School of Life Sciences, Southwest University, Chongqing, China" id="ABBRID0EGWAG" xlink:type="simple">SWUC</abbrev>) • 12♂16♀, Tianmu Mt., <named-content xmlns:xlink="http://www.w3.org/1999/xlink" content-type="dwc:verbatimCoordinates" xlink:type="simple"><named-content content-type="geo-json" specific-use="{&#34;type&#34;:&#34;Point&#34;,&#34;coordinates&#34;:[119.436111,30.318056]}" id="NCID0EOWAG" xlink:type="simple">30°19'05"N, 119°26'10"E</named-content></named-content>, elev. 351 m, 23 April 2011, Z.X. Li and L.Y. Wang leg. (<abbrev xmlns:xlink="http://www.w3.org/1999/xlink" content-type="institution" xlink:title="Collection of Spiders, School of Life Sciences, Southwest University, Chongqing, China" id="ABBRID0ETWAG" xlink:type="simple">SWUC</abbrev>).</p></tp:treatment-sec><tp:treatment-sec sec-type="diagnosis" id="SECID0EYWAG"><title>Diagnosis.</title><p>This species is similar to <italic><tp:taxon-name><tp:taxon-name-part taxon-name-part-type="genus" reg="Kuncosa">K.</tp:taxon-name-part><tp:taxon-name-part taxon-name-part-type="species" reg="zhui">zhui</tp:taxon-name-part></tp:taxon-name></italic> in having hook-like posterior arm of the retrolateral tegular apophysis and a spherical head of the spermatheca (Figs <xref ref-type="fig" rid="F8">8B–E</xref>, <xref ref-type="fig" rid="F9">9D</xref>, <xref ref-type="fig" rid="F10">10B–E</xref>, <xref ref-type="fig" rid="F11">11D</xref>), but differs from the latter by the thick tegular apophysis (TeA, Fig. <xref ref-type="fig" rid="F8">8A–E</xref>) (vs thin, Fig. <xref ref-type="fig" rid="F10">10A–E</xref>), the almost triangle-like terminal apophysis (TA, Fig. <xref ref-type="fig" rid="F8">8F</xref>) (vs fingernail-like, Fig. <xref ref-type="fig" rid="F10">10F</xref>), the digital-like anterior arm of retrolateral tegular apophysis in retrolateral view (RTeA, Fig. <xref ref-type="fig" rid="F8">8B–E</xref>) (vs triangular-like, Fig. <xref ref-type="fig" rid="F10">10B–E</xref>), the semicircular copulatory openings (CO, Fig. <xref ref-type="fig" rid="F9">9C</xref>) (vs slit-like, Fig. <xref ref-type="fig" rid="F11">11C</xref>), and the C-shaped stalk of the spermathecal (SS, Fig. <xref ref-type="fig" rid="F9">9D</xref>) (vs S-shaped, Fig. <xref ref-type="fig" rid="F11">11D</xref>).</p><fig id="F8" position="float" orientation="portrait"><object-id xmlns:xlink="http://www.w3.org/1999/xlink" content-type="doi" xlink:type="simple">10.3897/zookeys.1239.152834.figure8</object-id><object-id xmlns:xlink="http://www.w3.org/1999/xlink" content-type="arpha" xlink:type="simple">30C8E35F-931B-5933-A359-82386EB83D89</object-id><label>Figure 8.</label><caption><p><italic><tp:taxon-name><tp:taxon-name-part taxon-name-part-type="genus" reg="Kuncosa">Kuncosa</tp:taxon-name-part><tp:taxon-name-part taxon-name-part-type="species" reg="ningboensis">ningboensis</tp:taxon-name-part></tp:taxon-name></italic> (Yin, Bao &amp; Zhang, 1996), comb. nov. from Tianmu Mt. <bold>A</bold> male left palp, prolateral view <bold>B</bold> same, ventral view <bold>C</bold> same, retrolateral view <bold>D</bold> left male palp, bulb, ventral view <bold>E</bold> same, retrolateral view <bold>F</bold> embolus and terminal apophysis, ventral view. Abbreviations: BEA = basoembolic apophysis; E = embolus; RTeA = retrolateral tegular apophysis; St = subtegulum; TA = Terminal apophysis; Te = tegulum; TeA = Tegular apophysis.</p></caption><graphic xmlns:xlink="http://www.w3.org/1999/xlink" xlink:href="zookeys-1239-123_article-152834__-g008.jpg" position="float" orientation="portrait" xlink:type="simple" id="oo_1335077.jpg"><uri content-type="original_file" xlink:type="simple">https://binary.pensoft.net/fig/1335077</uri></graphic></fig><fig id="F9" position="float" orientation="portrait"><object-id xmlns:xlink="http://www.w3.org/1999/xlink" content-type="doi" xlink:type="simple">10.3897/zookeys.1239.152834.figure9</object-id><object-id xmlns:xlink="http://www.w3.org/1999/xlink" content-type="arpha" xlink:type="simple">50256B47-3076-5873-8D0B-084767661523</object-id><label>Figure 9.</label><caption><p><italic><tp:taxon-name><tp:taxon-name-part taxon-name-part-type="genus" reg="Kuncosa">Kuncosa</tp:taxon-name-part><tp:taxon-name-part taxon-name-part-type="species" reg="ningboensis">ningboensis</tp:taxon-name-part></tp:taxon-name></italic> (Yin, Bao &amp; Zhang, 1996), comb. nov. from Tianmu Mt. <bold>A</bold> male habitus, dorsal view <bold>B</bold> female habitus, dorsal view <bold>C</bold> epigyne, ventral view <bold>D</bold> vulva, dorsal view. Abbreviations: CO = copulatory opening; FD = fertilization duct; HS = head of spermatheca. Se = septum; SS = stalk of spermatheca.</p></caption><graphic xmlns:xlink="http://www.w3.org/1999/xlink" xlink:href="zookeys-1239-123_article-152834__-g009.jpg" position="float" orientation="portrait" xlink:type="simple" id="oo_1335078.jpg"><uri content-type="original_file" xlink:type="simple">https://binary.pensoft.net/fig/1335078</uri></graphic></fig><fig id="F10" position="float" orientation="portrait"><object-id xmlns:xlink="http://www.w3.org/1999/xlink" content-type="doi" xlink:type="simple">10.3897/zookeys.1239.152834.figure10</object-id><object-id xmlns:xlink="http://www.w3.org/1999/xlink" content-type="arpha" xlink:type="simple">35EA76D5-7B40-5B3E-A6BC-3D633A53C3E0</object-id><label>Figure 10.</label><caption><p><italic><tp:taxon-name><tp:taxon-name-part taxon-name-part-type="genus" reg="Kuncosa">Kuncosa</tp:taxon-name-part><tp:taxon-name-part taxon-name-part-type="species" reg="zhui">zhui</tp:taxon-name-part></tp:taxon-name></italic> (Yu &amp; Song, 1988), comb. nov. from Simian Mt. <bold>A</bold> male left palp, prolateral view <bold>B</bold> same, ventral view <bold>C</bold> same, retrolateral view <bold>D</bold> left male palp, bulb, ventral view <bold>E</bold> same, retrolateral view <bold>F</bold> embolus and terminal apophysis, ventral view. Abbreviations: BEA = basoembolic apophysis; E = embolus; RTeA = retrolateral tegular apophysis; St = subtegulum; TA = Terminal apophysis; Te = tegulum; TeA = Tegular apophysis.</p></caption><graphic xmlns:xlink="http://www.w3.org/1999/xlink" xlink:href="zookeys-1239-123_article-152834__-g010.jpg" position="float" orientation="portrait" xlink:type="simple" id="oo_1335079.jpg"><uri content-type="original_file" xlink:type="simple">https://binary.pensoft.net/fig/1335079</uri></graphic></fig><fig id="F11" position="float" orientation="portrait"><object-id xmlns:xlink="http://www.w3.org/1999/xlink" content-type="doi" xlink:type="simple">10.3897/zookeys.1239.152834.figure11</object-id><object-id xmlns:xlink="http://www.w3.org/1999/xlink" content-type="arpha" xlink:type="simple">F190384D-604E-5108-B099-D725C9ABE234</object-id><label>Figure 11.</label><caption><p><italic><tp:taxon-name><tp:taxon-name-part taxon-name-part-type="genus" reg="Kuncosa">Kuncosa</tp:taxon-name-part><tp:taxon-name-part taxon-name-part-type="species" reg="zhui">zhui</tp:taxon-name-part></tp:taxon-name></italic> (Yu &amp; Song, 1988), comb. nov. from Simian Mountain <bold>A</bold> male habitus, dorsal view <bold>B</bold> female habitus, dorsal view <bold>C</bold> epigyne, ventral view <bold>D</bold> vulva, dorsal view. Abbreviations: CO = copulatory opening; FD = fertilization duct; HS = head of spermatheca. Se = septum; SS = stalk of spermatheca.</p></caption><graphic xmlns:xlink="http://www.w3.org/1999/xlink" xlink:href="zookeys-1239-123_article-152834__-g011.jpg" position="float" orientation="portrait" xlink:type="simple" id="oo_1335080.jpg"><uri content-type="original_file" xlink:type="simple">https://binary.pensoft.net/fig/1335080</uri></graphic></fig></tp:treatment-sec><tp:treatment-sec sec-type="description" id="SECID0EJ4AG"><title>Description.</title><p><bold>Male</bold> (Fig. <xref ref-type="fig" rid="F9">9A</xref>). Total length 8.62. Carapace 4.44 long, 3.31 wide; opisthosoma 3.99 long, 2.62 wide. Carapace greyish brown with distinct light median band. Eye sizes and interdistances: <abbrev xmlns:xlink="http://www.w3.org/1999/xlink" xlink:title="anterior median eye" id="ABBRID0EV4AG" xlink:type="simple">AME</abbrev> 0.13, <abbrev xmlns:xlink="http://www.w3.org/1999/xlink" xlink:title="anterior lateral eye" id="ABBRID0EZ4AG" xlink:type="simple">ALE</abbrev> 0.13, <abbrev xmlns:xlink="http://www.w3.org/1999/xlink" xlink:title="posterior median eye" id="ABBRID0E44AG" xlink:type="simple">PME</abbrev> 0.35, <abbrev xmlns:xlink="http://www.w3.org/1999/xlink" xlink:title="posterior lateral eye" id="ABBRID0EB5AG" xlink:type="simple">PLE</abbrev> 0.30; <abbrev xmlns:xlink="http://www.w3.org/1999/xlink" xlink:title="anterior median eye" id="ABBRID0EF5AG" xlink:type="simple">AME</abbrev>–<abbrev xmlns:xlink="http://www.w3.org/1999/xlink" xlink:title="anterior median eye" id="ABBRID0EJ5AG" xlink:type="simple">AME</abbrev> 0.10, <abbrev xmlns:xlink="http://www.w3.org/1999/xlink" xlink:title="anterior median eye" id="ABBRID0EN5AG" xlink:type="simple">AME</abbrev>–<abbrev xmlns:xlink="http://www.w3.org/1999/xlink" xlink:title="anterior lateral eye" id="ABBRID0ER5AG" xlink:type="simple">ALE</abbrev> 0.08, <abbrev xmlns:xlink="http://www.w3.org/1999/xlink" xlink:title="posterior median eye" id="ABBRID0EV5AG" xlink:type="simple">PME</abbrev>–<abbrev xmlns:xlink="http://www.w3.org/1999/xlink" xlink:title="posterior median eye" id="ABBRID0EZ5AG" xlink:type="simple">PME</abbrev> 0.30, <abbrev xmlns:xlink="http://www.w3.org/1999/xlink" xlink:title="posterior median eye" id="ABBRID0E45AG" xlink:type="simple">PME</abbrev>–<abbrev xmlns:xlink="http://www.w3.org/1999/xlink" xlink:title="posterior lateral eye" id="ABBRID0EB6AG" xlink:type="simple">PLE</abbrev> 0.40. Clypeus 0.24 high. Leg measurements: I 11.11 (3.09, 4.08, 2.60, 1.34); II 10.59 (2.88, 3.87, 2.47, 1.37); III 10.88 (3.05, 3.63, 2.91, 1.29); IV 15.24 (3.89, 4.99, 4.60, 1.76).</p><p><bold><italic>Palp</italic></bold> (Fig. <xref ref-type="fig" rid="F8">8</xref>). Tegular apophysis strong, finger-shaped. Terminal apophysis strong and triangle-like, under the embolus. Embolus needle-shaped, with abrupt tip. Retrolateral tegular apophysis with two arms (digital-like anterior arm and hook-like posterior arm) and with a groove on the dorsal surface (maybe functioning as conductor).</p><p><bold>Female</bold> (Fig. <xref ref-type="fig" rid="F9">9B</xref>). Total length 9.20. Carapace 3.96 long, 3.05 wide; opisthosoma 5.21 long, 3.51 wide. Carapace brown with light stripe behind cephalic part and wide band anteriorly, light band with pair of dark dots and longitudinal stripe. Eye sizes and interdistances: <abbrev xmlns:xlink="http://www.w3.org/1999/xlink" xlink:title="anterior median eye" id="ABBRID0EY6AG" xlink:type="simple">AME</abbrev> 0.15, <abbrev xmlns:xlink="http://www.w3.org/1999/xlink" xlink:title="anterior lateral eye" id="ABBRID0E36AG" xlink:type="simple">ALE</abbrev> 0.15, <abbrev xmlns:xlink="http://www.w3.org/1999/xlink" xlink:title="posterior median eye" id="ABBRID0EAABG" xlink:type="simple">PME</abbrev> 0.35, <abbrev xmlns:xlink="http://www.w3.org/1999/xlink" xlink:title="posterior lateral eye" id="ABBRID0EEABG" xlink:type="simple">PLE</abbrev> 0.29; <abbrev xmlns:xlink="http://www.w3.org/1999/xlink" xlink:title="anterior median eye" id="ABBRID0EIABG" xlink:type="simple">AME</abbrev>–<abbrev xmlns:xlink="http://www.w3.org/1999/xlink" xlink:title="anterior median eye" id="ABBRID0EMABG" xlink:type="simple">AME</abbrev> 0.12, <abbrev xmlns:xlink="http://www.w3.org/1999/xlink" xlink:title="anterior median eye" id="ABBRID0EQABG" xlink:type="simple">AME</abbrev>–<abbrev xmlns:xlink="http://www.w3.org/1999/xlink" xlink:title="anterior lateral eye" id="ABBRID0EUABG" xlink:type="simple">ALE</abbrev> 0.08, <abbrev xmlns:xlink="http://www.w3.org/1999/xlink" xlink:title="posterior median eye" id="ABBRID0EYABG" xlink:type="simple">PME</abbrev>–<abbrev xmlns:xlink="http://www.w3.org/1999/xlink" xlink:title="posterior median eye" id="ABBRID0E3ABG" xlink:type="simple">PME</abbrev> 0.30, <abbrev xmlns:xlink="http://www.w3.org/1999/xlink" xlink:title="posterior median eye" id="ABBRID0EABBG" xlink:type="simple">PME</abbrev>–<abbrev xmlns:xlink="http://www.w3.org/1999/xlink" xlink:title="posterior lateral eye" id="ABBRID0EEBBG" xlink:type="simple">PLE</abbrev> 0.37. Clypeus 0.33 high. Leg measurements: I 9.90 (2.87, 3.60, 2.28, 1.15); II 7.76 (2.24, 2.71, 1.80, 1.01); III 9.89 (2.68, 3.28, 2.42, 1.51); IV 12.88 (3.49, 4.30, 3.87, 1.22).</p><p><bold><italic>Epigyne</italic></bold> (Figs <xref ref-type="fig" rid="F9">9C, D</xref>). Septum under epigynal plate. Copulatory openings semicircular, located on shoulders of septum. Stalk of spermatheca C-shaped, head of spermatheca spherical. Fertilization ducts crescent-shaped.</p></tp:treatment-sec><tp:treatment-sec sec-type="distribution" id="SECID0ETBBG"><title>Distribution.</title><p>China (Anhui, Zhejiang) (Fig. <xref ref-type="fig" rid="F16">16</xref>).</p></tp:treatment-sec><tp:treatment-sec><!--Section generated to contain objects referenced in tp:taxon-treatment.--><fig id="F1" position="float" orientation="portrait"><object-id xmlns:xlink="http://www.w3.org/1999/xlink" content-type="doi" xlink:type="simple">10.3897/zookeys.1239.152834.figure1</object-id><object-id xmlns:xlink="http://www.w3.org/1999/xlink" content-type="arpha" xlink:type="simple">8B625A6B-2402-54C3-BB6D-A886708A270D</object-id><label>Figure 1.</label><caption><p>Living specimen of wolf spiders <bold>A–C</bold><italic><tp:taxon-name><tp:taxon-name-part taxon-name-part-type="genus" reg="Kuncosa">Kuncosa</tp:taxon-name-part><tp:taxon-name-part taxon-name-part-type="species" reg="ningboensis">ningboensis</tp:taxon-name-part></tp:taxon-name></italic> (Yin, Bao &amp; Zhang, 1996) (<bold>A</bold> male, <bold>B</bold> female, <bold>C</bold> mating) <bold>D, E</bold><italic><tp:taxon-name><tp:taxon-name-part taxon-name-part-type="genus" reg="Kuncosa">Kuncosa</tp:taxon-name-part><tp:taxon-name-part taxon-name-part-type="species" reg="zhui">zhui</tp:taxon-name-part></tp:taxon-name></italic> (Yu &amp; Song, 1988) (<bold>D</bold> male, <bold>E</bold> female) <bold>F, G</bold><italic><tp:taxon-name><tp:taxon-name-part taxon-name-part-type="genus" reg="Loongcosa">Loongcosa</tp:taxon-name-part><tp:taxon-name-part taxon-name-part-type="species" reg="dentitegulum">dentitegulum</tp:taxon-name-part></tp:taxon-name></italic> (Yin, Peng, Xie, Bao &amp; Wang, 1997) (<bold>F</bold> male, <bold>G</bold> female) <bold>H, I</bold><italic><tp:taxon-name><tp:taxon-name-part taxon-name-part-type="genus" reg="Loongcosa">Loongcosa</tp:taxon-name-part><tp:taxon-name-part taxon-name-part-type="species" reg="wuyiensis">wuyiensis</tp:taxon-name-part></tp:taxon-name></italic> (Yu &amp; Song, 1988) (male) (<bold>A–C, F–I</bold> photographed by Qian-Le Lu, <bold>D–E</bold> photographed by Luyu Wang).</p></caption><graphic xmlns:xlink="http://www.w3.org/1999/xlink" xlink:href="zookeys-1239-123_article-152834__-g001.jpg" position="float" orientation="portrait" xlink:type="simple" id="oo_1335088.jpg"><uri content-type="original_file" xlink:type="simple">https://binary.pensoft.net/fig/1335088</uri></graphic></fig><fig id="F16" position="float" orientation="portrait"><object-id xmlns:xlink="http://www.w3.org/1999/xlink" content-type="doi" xlink:type="simple">10.3897/zookeys.1239.152834.figure16</object-id><object-id xmlns:xlink="http://www.w3.org/1999/xlink" content-type="arpha" xlink:type="simple">624C477F-5B05-51B9-8A64-A3A848151548</object-id><label>Figure 16.</label><caption><p>Geographic distribution of <italic><tp:taxon-name><tp:taxon-name-part taxon-name-part-type="genus" reg="Houcosa">Houcosa</tp:taxon-name-part></tp:taxon-name></italic>, <italic><tp:taxon-name><tp:taxon-name-part taxon-name-part-type="genus" reg="Kuncosa">Kuncosa</tp:taxon-name-part></tp:taxon-name></italic> and <italic><tp:taxon-name><tp:taxon-name-part taxon-name-part-type="genus" reg="Loongcosa">Loongcosa</tp:taxon-name-part></tp:taxon-name></italic>.</p></caption><graphic xmlns:xlink="http://www.w3.org/1999/xlink" xlink:href="zookeys-1239-123_article-152834__-g016.jpg" position="float" orientation="portrait" xlink:type="simple" id="oo_1335085.jpg"><uri content-type="original_file" xlink:type="simple">https://binary.pensoft.net/fig/1335085</uri></graphic></fig></tp:treatment-sec><ref-list><ref id="B26"><mixed-citation xmlns:xlink="http://www.w3.org/1999/xlink" xlink:type="simple"><person-group><name name-style="western"><surname>Yin</surname><given-names>CM</given-names></name><name name-style="western"><surname>Bao</surname><given-names>YH</given-names></name><name name-style="western"><surname>Zhang</surname><given-names>YJ</given-names></name></person-group> (<year>1996</year>) <article-title>On two new species of wolf spiders from Zhejiang Province (<tp:taxon-name><tp:taxon-name-part taxon-name-part-type="order">Araneae</tp:taxon-name-part></tp:taxon-name>: <tp:taxon-name><tp:taxon-name-part taxon-name-part-type="family">Lycosidae</tp:taxon-name-part></tp:taxon-name>).</article-title><source>Acta Arachnologica Sinica</source><volume>5</volume>(<issue>1</issue>): <fpage>5</fpage>–<lpage>9</lpage>.</mixed-citation></ref><ref id="B28"><mixed-citation xmlns:xlink="http://www.w3.org/1999/xlink" xlink:type="simple"><person-group><name name-style="western"><surname>Yin</surname><given-names>CM</given-names></name><name name-style="western"><surname>Peng</surname><given-names>XJ</given-names></name><name name-style="western"><surname>Xie</surname><given-names>LP</given-names></name><name name-style="western"><surname>Bao</surname><given-names>YH</given-names></name><name name-style="western"><surname>Wang</surname><given-names>JF</given-names></name></person-group> (<year>1997b</year>) Lycosids in China (<tp:taxon-name><tp:taxon-name-part taxon-name-part-type="class">Arachnida</tp:taxon-name-part></tp:taxon-name>: <tp:taxon-name><tp:taxon-name-part taxon-name-part-type="order">Araneae</tp:taxon-name-part></tp:taxon-name>). Hunan Normal University Press, 317 pp.</mixed-citation></ref><ref id="B15"><mixed-citation xmlns:xlink="http://www.w3.org/1999/xlink" xlink:type="simple"><person-group><name name-style="western"><surname>Song</surname><given-names>DX</given-names></name><name name-style="western"><surname>Zhu</surname><given-names>MS</given-names></name><name name-style="western"><surname>Chen</surname><given-names>J</given-names></name></person-group> (<year>1999</year>) <source>The spiders of China.</source><publisher-name>Hebei Science and Technology Publishing House</publisher-name>, <publisher-loc>Shijiazhuang</publisher-loc>, <size units="page">640 pp</size>.</mixed-citation></ref><ref id="B5"><mixed-citation xmlns:xlink="http://www.w3.org/1999/xlink" xlink:type="simple"><person-group><name name-style="western"><surname>Dong</surname><given-names>XY</given-names></name></person-group> (<year>2018</year>) <tp:taxon-name><tp:taxon-name-part taxon-name-part-type="family">Lycosidae</tp:taxon-name-part></tp:taxon-name>, <tp:taxon-name><tp:taxon-name-part taxon-name-part-type="family">Pisauridae</tp:taxon-name-part></tp:taxon-name>, <tp:taxon-name><tp:taxon-name-part taxon-name-part-type="family">Oxyopidae</tp:taxon-name-part></tp:taxon-name>. In: Zhang F, Xue XF (Eds) Fauna of Tianmu Mountain. Volume II. <tp:taxon-name><tp:taxon-name-part taxon-name-part-type="class">Arachnida</tp:taxon-name-part></tp:taxon-name>. <tp:taxon-name><tp:taxon-name-part taxon-name-part-type="order">Araneae</tp:taxon-name-part></tp:taxon-name><tp:taxon-name><tp:taxon-name-part taxon-name-part-type="superfamily">Eriophyoidea</tp:taxon-name-part></tp:taxon-name>. Zhejiang University Press, Hangzhou, 58–78 [pl. 13–17].</mixed-citation></ref></ref-list></tp:taxon-treatment>
