# Supplementary material for: ﻿Three new genera of wolf spiders (Araneae, Lycosidae) living on the forest floor in East Asia
Source: Zookeys. 2025 May 21;1239:123–45. doi: 10.3897/zookeys.1239.152834 (PMC12120497; doi:10.3897/zookeys.1239.152834)
Supplement: XML Treatment for Loongcosa [file zookeys.1239.152834-treatment8.xml]

<!DOCTYPE tp:taxon-treatment
  PUBLIC "-//TaxonX//DTD Taxonomic Treatment Publishing DTD v0 20100105//EN" "tax-treatment-NSO.dtd">
<tp:taxon-treatment xmlns:tp="http://www.plazi.org/taxpub"><tp:treatment-meta><kwd-group><label>Taxon classification</label><kwd>
              <named-content content-type="kingdom">Animalia</named-content>
            </kwd><kwd>
              <named-content content-type="order">Araneae</named-content>
            </kwd><kwd>
              <named-content content-type="family">Lycosidae</named-content>
            </kwd></kwd-group><mixed-citation publication-type="journal"><person-group><name><surname>Wang</surname><given-names>Lu-Yu</given-names></name><name><surname>Marusik</surname><given-names>Yuri M.</given-names></name><name><surname>Zhang</surname><given-names>Zhi-Sheng</given-names></name></person-group><article-title>﻿Three new genera of wolf spiders (<tp:taxon-name><tp:taxon-name-part taxon-name-part-type="order">Araneae</tp:taxon-name-part></tp:taxon-name>, <tp:taxon-name><tp:taxon-name-part taxon-name-part-type="family">Lycosidae</tp:taxon-name-part></tp:taxon-name>) living on the forest floor in East Asia</article-title><source>Zookeys</source><day>21</day><month>05</month><year>2025</year><volume>1239</volume><fpage>123</fpage><lpage>145</lpage><pub-id pub-id-type="doi">10.3897/zookeys.1239.152834</pub-id></mixed-citation></tp:treatment-meta><tp:nomenclature><label>﻿</label><tp:taxon-name>
            <object-id xmlns:xlink="http://www.w3.org/1999/xlink" content-type="arpha" xlink:type="simple">8DD212E2-E668-5E0F-AA3F-298989EAA91E</object-id>
            <tp:taxon-name-part taxon-name-part-type="genus" reg="Loongcosa">Loongcosa</tp:taxon-name-part>
            <object-id xmlns:xlink="http://www.w3.org/1999/xlink" content-type="zoobank" xlink:type="simple">https://zoobank.org/C3FC6E20-CB5E-4D06-BB1E-AA2FF0FA24CC</object-id>
          </tp:taxon-name><tp:taxon-status xmlns:xlink="http://www.w3.org/1999/xlink" xlink:type="simple">gen. nov.</tp:taxon-status></tp:nomenclature><tp:treatment-sec sec-type="type species" id="SECID0EHXBG"><title>Type species.</title><p><italic><tp:taxon-name><tp:taxon-name-part taxon-name-part-type="genus" reg="Pardosa">Pardosa</tp:taxon-name-part><tp:taxon-name-part taxon-name-part-type="species" reg="dentitegulum">dentitegulum</tp:taxon-name-part></tp:taxon-name></italic> Yin, Peng, Xie, Bao &amp; Wang, 1997.</p></tp:treatment-sec><tp:treatment-sec sec-type="etymology" id="SECID0EYXBG"><title>Etymology.</title><p>The generic name is a compound noun derived from the Chinese totem ‘loong’ (龙) and ‘-cosa’, a common ending in Lycosidae genera. The gender is feminine.</p></tp:treatment-sec><tp:treatment-sec sec-type="diagnosis" id="SECID0EDYBG"><title>Diagnosis.</title><p><italic><tp:taxon-name><tp:taxon-name-part taxon-name-part-type="genus" reg="Loongcosa">Loongcosa</tp:taxon-name-part></tp:taxon-name></italic> gen. nov. is similar to <italic><tp:taxon-name><tp:taxon-name-part taxon-name-part-type="genus" reg="Houcosa">Houcosa</tp:taxon-name-part></tp:taxon-name></italic> gen. nov. (Figs <xref ref-type="fig" rid="F2">2</xref>, <xref ref-type="fig" rid="F3">3</xref>) and <italic><tp:taxon-name><tp:taxon-name-part taxon-name-part-type="genus" reg="Kuncosa">Kuncosa</tp:taxon-name-part></tp:taxon-name></italic> gen. nov. (Figs <xref ref-type="fig" rid="F4">4</xref>–<xref ref-type="fig" rid="F11">11</xref>) in having 2 pairs of spines on the male palpal tibia, a strong basoembolic apophysis (BEA), Figs <xref ref-type="fig" rid="F2">2</xref>, <xref ref-type="fig" rid="F12">12</xref>, <xref ref-type="fig" rid="F14">14</xref>), an extended posterior septum of the epigyne (Figs <xref ref-type="fig" rid="F3">3C, D</xref>, <xref ref-type="fig" rid="F13">13C, D</xref>, <xref ref-type="fig" rid="F15">15C, D</xref>), but differs from the latter two genera by the short tibia, 1/3 the length of the cymbium (Figs <xref ref-type="fig" rid="F12">12A–C</xref>, <xref ref-type="fig" rid="F14">14A–C</xref>) (vs as long as in <italic><tp:taxon-name><tp:taxon-name-part taxon-name-part-type="genus" reg="Houcosa">Houcosa</tp:taxon-name-part></tp:taxon-name></italic> and as half-length in <italic><tp:taxon-name><tp:taxon-name-part taxon-name-part-type="genus" reg="Kuncosa">Kuncosa</tp:taxon-name-part></tp:taxon-name></italic>), tegular apophysis absent (TeA, Figs <xref ref-type="fig" rid="F12">12A–E</xref>, <xref ref-type="fig" rid="F14">14A–E</xref>) (vs present in both <italic><tp:taxon-name><tp:taxon-name-part taxon-name-part-type="genus" reg="Houcosa">Houcosa</tp:taxon-name-part></tp:taxon-name></italic> and <italic><tp:taxon-name><tp:taxon-name-part taxon-name-part-type="genus" reg="Kuncosa">Kuncosa</tp:taxon-name-part></tp:taxon-name></italic>), terminal apophysis short, sclerotized, spine-like and located on posteriorly to embolus (TA, Figs <xref ref-type="fig" rid="F12">12F</xref>, <xref ref-type="fig" rid="F14">14F</xref>) (vs long, membranous, needlelike and located anteriorly to embolus in <italic><tp:taxon-name><tp:taxon-name-part taxon-name-part-type="genus" reg="Houcosa">Houcosa</tp:taxon-name-part></tp:taxon-name></italic> and strong, triangular in <italic><tp:taxon-name><tp:taxon-name-part taxon-name-part-type="genus" reg="Kuncosa">Kuncosa</tp:taxon-name-part></tp:taxon-name></italic>), wide and heavily sclerotized embolus (Em, Figs <xref ref-type="fig" rid="F12">12B, D, F</xref>, <xref ref-type="fig" rid="F14">14B, D, F</xref>) (vs thin in both <italic><tp:taxon-name><tp:taxon-name-part taxon-name-part-type="genus" reg="Houcosa">Houcosa</tp:taxon-name-part></tp:taxon-name></italic> and <italic><tp:taxon-name><tp:taxon-name-part taxon-name-part-type="genus" reg="Kuncosa">Kuncosa</tp:taxon-name-part></tp:taxon-name></italic>), the strong sclerotized and grooved retrolateral tegular apophysis (RTeA, Figs <xref ref-type="fig" rid="F12">12B–E, G</xref>, <xref ref-type="fig" rid="F14">14B–E, G</xref>) (vs triangular in <italic><tp:taxon-name><tp:taxon-name-part taxon-name-part-type="genus" reg="Houcosa">Houcosa</tp:taxon-name-part></tp:taxon-name></italic> and bifurcated in <italic><tp:taxon-name><tp:taxon-name-part taxon-name-part-type="genus" reg="Kuncosa">Kuncosa</tp:taxon-name-part></tp:taxon-name></italic>), large and almost tongue-shaped septum with a kind of scape (Sc, Figs <xref ref-type="fig" rid="F13">13C</xref>, <xref ref-type="fig" rid="F15">15C</xref>) (vs small, semicircular in <italic><tp:taxon-name><tp:taxon-name-part taxon-name-part-type="genus" reg="Houcosa">Houcosa</tp:taxon-name-part></tp:taxon-name></italic> and truncated posterior margin in <italic><tp:taxon-name><tp:taxon-name-part taxon-name-part-type="genus" reg="Kuncosa">Kuncosa</tp:taxon-name-part></tp:taxon-name></italic>), the arc-shaped stalk of the spermatheca (SS, Figs <xref ref-type="fig" rid="F13">13D</xref>, <xref ref-type="fig" rid="F15">15D</xref>) (vs S-shaped in <italic><tp:taxon-name><tp:taxon-name-part taxon-name-part-type="genus" reg="Houcosa">Houcosa</tp:taxon-name-part></tp:taxon-name></italic>), and a small head of the spermatheca (SH, Figs <xref ref-type="fig" rid="F13">13D</xref>, <xref ref-type="fig" rid="F15">15D</xref>) (vs large and suboval in <italic><tp:taxon-name><tp:taxon-name-part taxon-name-part-type="genus" reg="Houcosa">Houcosa</tp:taxon-name-part></tp:taxon-name></italic>).</p><fig id="F12" position="float" orientation="portrait"><object-id xmlns:xlink="http://www.w3.org/1999/xlink" content-type="doi" xlink:type="simple">10.3897/zookeys.1239.152834.figure12</object-id><object-id xmlns:xlink="http://www.w3.org/1999/xlink" content-type="arpha" xlink:type="simple">BE3777DA-0FD7-511F-A10A-A5CC7570443B</object-id><label>Figure 12.</label><caption><p><italic><tp:taxon-name><tp:taxon-name-part taxon-name-part-type="genus" reg="Loongcosa">Loongcosa</tp:taxon-name-part><tp:taxon-name-part taxon-name-part-type="species" reg="dentitegulum">dentitegulum</tp:taxon-name-part></tp:taxon-name></italic> (Yin, Peng, Xie, Bao &amp; Wang, 1997), comb. nov. from Huaping Natural Reserve <bold>A</bold> male left palp, prolateral view <bold>B</bold> same, ventral view <bold>C</bold> same, retrolateral view <bold>D</bold> left male palp, bulb, ventral view <bold>E</bold> same, retrolateral view <bold>F</bold> embolus and terminal apophysis, ventral view <bold>G</bold> tegular apophysis, prolateral view. Abbreviations: aa = anterior arm of basoembolic apophysis; BEA = basoembolic apophysis; E = embolus; pa = poster ior arm of basoembolic apophysis; RTeA = retrolateral tegular apophysis; St = subtegulum; TA = terminal apophysis; Te = tegulum.</p></caption><graphic xmlns:xlink="http://www.w3.org/1999/xlink" xlink:href="zookeys-1239-123_article-152834__-g012.jpg" position="float" orientation="portrait" xlink:type="simple" id="oo_1335081.jpg"><uri content-type="original_file" xlink:type="simple">https://binary.pensoft.net/fig/1335081</uri></graphic></fig><fig id="F13" position="float" orientation="portrait"><object-id xmlns:xlink="http://www.w3.org/1999/xlink" content-type="doi" xlink:type="simple">10.3897/zookeys.1239.152834.figure13</object-id><object-id xmlns:xlink="http://www.w3.org/1999/xlink" content-type="arpha" xlink:type="simple">44B1A7C4-AC79-54CE-BD94-45DE6B7E3D91</object-id><label>Figure 13.</label><caption><p><italic><tp:taxon-name><tp:taxon-name-part taxon-name-part-type="genus" reg="Loongcosa">Loongcosa</tp:taxon-name-part><tp:taxon-name-part taxon-name-part-type="species" reg="dentitegulum">dentitegulum</tp:taxon-name-part></tp:taxon-name></italic> (Yin, Peng, Xie, Bao &amp; Wang, 1997), comb. nov. from Huaping Natural Reserve <bold>A</bold> male habitus, dorsal view <bold>B</bold> female habitus, dorsal view <bold>C</bold> epigyne, ventral view <bold>D</bold> vulva, dorsal view. Abbreviations: AH = anterior hood; CO = copulatory opening; FD = fertilization duct; HS = head of spermatheca. Se = septum; SS = stalk of spermatheca.</p></caption><graphic xmlns:xlink="http://www.w3.org/1999/xlink" xlink:href="zookeys-1239-123_article-152834__-g013.jpg" position="float" orientation="portrait" xlink:type="simple" id="oo_1335082.jpg"><uri content-type="original_file" xlink:type="simple">https://binary.pensoft.net/fig/1335082</uri></graphic></fig><fig id="F14" position="float" orientation="portrait"><object-id xmlns:xlink="http://www.w3.org/1999/xlink" content-type="doi" xlink:type="simple">10.3897/zookeys.1239.152834.figure14</object-id><object-id xmlns:xlink="http://www.w3.org/1999/xlink" content-type="arpha" xlink:type="simple">69877B0F-8572-59EB-BFBB-DC7C81C62D72</object-id><label>Figure 14.</label><caption><p><italic><tp:taxon-name><tp:taxon-name-part taxon-name-part-type="genus" reg="Loongcosa">Loongcosa</tp:taxon-name-part><tp:taxon-name-part taxon-name-part-type="species" reg="wuyiensis">wuyiensis</tp:taxon-name-part></tp:taxon-name></italic> (Yu &amp; Song, 1988), comb. nov. from Tianmu Mountain <bold>A</bold> male left palp, prolateral view <bold>B</bold> same, ventral view <bold>C</bold> same, retrolateral view <bold>D</bold> left male palp, bulb, ventral view <bold>E</bold> same, retrolateral view <bold>F</bold> embolus and terminal apophysis, ventral view <bold>G</bold> tegulum apophysis, prolateral view. Abbreviations: aa = anterior arm of basoembolic apophysis; BEA = basoembolic apophysis; da = dorsal arm of basoembolic apophysis; E = embolus; pa = posterior arm of basoembolic apophysis; RTeA = retrolateral tegular apophysis; St = subtegulum; TA = terminal apophysis; Te = tegulum.</p></caption><graphic xmlns:xlink="http://www.w3.org/1999/xlink" xlink:href="zookeys-1239-123_article-152834__-g014.jpg" position="float" orientation="portrait" xlink:type="simple" id="oo_1335083.jpg"><uri content-type="original_file" xlink:type="simple">https://binary.pensoft.net/fig/1335083</uri></graphic></fig><fig id="F15" position="float" orientation="portrait"><object-id xmlns:xlink="http://www.w3.org/1999/xlink" content-type="doi" xlink:type="simple">10.3897/zookeys.1239.152834.figure15</object-id><object-id xmlns:xlink="http://www.w3.org/1999/xlink" content-type="arpha" xlink:type="simple">6519A1CB-D423-534C-8EA9-275DBA27947B</object-id><label>Figure 15.</label><caption><p><italic><tp:taxon-name><tp:taxon-name-part taxon-name-part-type="genus" reg="Loongcosa">Loongcosa</tp:taxon-name-part><tp:taxon-name-part taxon-name-part-type="species" reg="wuyiensis">wuyiensis</tp:taxon-name-part></tp:taxon-name></italic> (Yu &amp; Song, 1988), comb. nov. from Tianmu Mountain <bold>A</bold> male habitus, dorsal view <bold>B</bold> female habitus, dorsal view <bold>C</bold> epigyne, ventral view <bold>D</bold> vulva, dorsal view. Abbreviations: AH = anterior hood; CO = copulatory opening; FD = fertilization duct; HS = head of spermatheca. Se = septum; SS = stalk of spermatheca.</p></caption><graphic xmlns:xlink="http://www.w3.org/1999/xlink" xlink:href="zookeys-1239-123_article-152834__-g015.jpg" position="float" orientation="portrait" xlink:type="simple" id="oo_1335084.jpg"><uri content-type="original_file" xlink:type="simple">https://binary.pensoft.net/fig/1335084</uri></graphic></fig></tp:treatment-sec><tp:treatment-sec sec-type="description" id="SECID0EVDAI"><title>Description.</title><p>Carapace brown with distinct light median band, median band wide in cephalic part, with pair of dark dots, thoracic part of median band thin (Figs <xref ref-type="fig" rid="F13">13A, B</xref>, <xref ref-type="fig" rid="F15">15A, B</xref>). Chelicerae brown, with 3 teeth on both margins. Labium brown, with dark base. Endites brown. Sternum brown, with sparse black setae. Legs brown, with black pigmentation. Leg formula: 4132. Opisthosoma oval, dorsum black brown, with yellow setae anteriorly, and 5 pairs of white markings in posterior half when live, venter brown.</p><p><bold><italic>Palp</italic></bold> (Figs <xref ref-type="fig" rid="F12">12</xref>, <xref ref-type="fig" rid="F14">14</xref>): Tibia ca 1.4 times longer than wide in lateral view, with 2 pairs of spines, disto-dorsal part and proximo-ventral part rounded. Lacking claws; Bulb ca 1.4 longer than wide; Tegular apophysis, conductor and median apophysis lacking. Terminal apophysis (TA) short, spine-like, sclerotized and located posterior to embolus. Basoembolic apophysis (BEA) large and heavily sclerotized, with 2 or 3 distinct arms. Embolus short, wide, heavily sclerotized, roundly bent, tip pointed. Retrolateral tegular apophysis strongly sclerotized and grooved.</p><p><bold><italic>Epigyne</italic></bold> (Figs <xref ref-type="fig" rid="F13">13C, D</xref>, <xref ref-type="fig" rid="F15">15C, D</xref>): Epigynal plate almost as long as wide; anterior part heavily sclerotized, fovea distinct anteriorly; anterior margin with one or pair of anterior hoods (AH), septum broad either with stalk or without, posteriorly with a kind of scape (Sc). Stalk of spermatheca C-shaped, head of spermatheca spherical or irregular.</p></tp:treatment-sec><tp:treatment-sec sec-type="Composition" id="SECID0EBFAI"><title>Composition.</title><p><italic><tp:taxon-name><tp:taxon-name-part taxon-name-part-type="genus" reg="Loongcosa">Loongcosa</tp:taxon-name-part><tp:taxon-name-part taxon-name-part-type="species" reg="dentitegulum">dentitegulum</tp:taxon-name-part></tp:taxon-name></italic> (Yin, Peng, Xie, Bao &amp; Wang, 1997) and <italic><tp:taxon-name><tp:taxon-name-part taxon-name-part-type="genus" reg="Loongcosa">L.</tp:taxon-name-part><tp:taxon-name-part taxon-name-part-type="species" reg="wuyiensis">wuyiensis</tp:taxon-name-part></tp:taxon-name></italic> (Yu &amp; Song, 1988).</p></tp:treatment-sec><tp:treatment-sec sec-type="distribution" id="SECID0E4FAI"><title>Distribution.</title><p>China (Anhui, Fujian, Hunan, Guizhou, Guangxi, Shaanxi, Zhejiang) (Fig. <xref ref-type="fig" rid="F16">16</xref>).</p><fig id="F16" position="float" orientation="portrait"><object-id xmlns:xlink="http://www.w3.org/1999/xlink" content-type="doi" xlink:type="simple">10.3897/zookeys.1239.152834.figure16</object-id><object-id xmlns:xlink="http://www.w3.org/1999/xlink" content-type="arpha" xlink:type="simple">624C477F-5B05-51B9-8A64-A3A848151548</object-id><label>Figure 16.</label><caption><p>Geographic distribution of <italic><tp:taxon-name><tp:taxon-name-part taxon-name-part-type="genus" reg="Houcosa">Houcosa</tp:taxon-name-part></tp:taxon-name></italic>, <italic><tp:taxon-name><tp:taxon-name-part taxon-name-part-type="genus" reg="Kuncosa">Kuncosa</tp:taxon-name-part></tp:taxon-name></italic> and <italic><tp:taxon-name><tp:taxon-name-part taxon-name-part-type="genus" reg="Loongcosa">Loongcosa</tp:taxon-name-part></tp:taxon-name></italic>.</p></caption><graphic xmlns:xlink="http://www.w3.org/1999/xlink" xlink:href="zookeys-1239-123_article-152834__-g016.jpg" position="float" orientation="portrait" xlink:type="simple" id="oo_1335085.jpg"><uri content-type="original_file" xlink:type="simple">https://binary.pensoft.net/fig/1335085</uri></graphic></fig></tp:treatment-sec><tp:treatment-sec><!--Section generated to contain objects referenced in tp:taxon-treatment.--><fig id="F2" position="float" orientation="portrait"><object-id xmlns:xlink="http://www.w3.org/1999/xlink" content-type="doi" xlink:type="simple">10.3897/zookeys.1239.152834.figure2</object-id><object-id xmlns:xlink="http://www.w3.org/1999/xlink" content-type="arpha" xlink:type="simple">4161ADA9-3F63-57AC-9064-373B2530339B</object-id><label>Figure 2.</label><caption><p><italic><tp:taxon-name><tp:taxon-name-part taxon-name-part-type="genus" reg="Houcosa">Houcosa</tp:taxon-name-part><tp:taxon-name-part taxon-name-part-type="species" reg="zhaoi">zhaoi</tp:taxon-name-part></tp:taxon-name></italic> sp. nov. <bold>A–C</bold> holotype male <bold>D–F</bold> paratype male <bold>A</bold> male left palp, prolateral view <bold>B</bold> same, ventral view <bold>C</bold> same, retrolateral view <bold>D</bold> left male palp, bulb, ventral view <bold>E</bold> same, retrolateral view <bold>F</bold> embolus and terminal apophysis, ventral view. Abbreviations: BEA = basoembolic apophysis; E = embolus; RTeA = retrolateral tegular apophysis; St = subtegulum; TA = Terminal apophysis; Te = tegulum; TeA = Tegular apophysis.</p></caption><graphic xmlns:xlink="http://www.w3.org/1999/xlink" xlink:href="zookeys-1239-123_article-152834__-g002.jpg" position="float" orientation="portrait" xlink:type="simple" id="oo_1335089.jpg"><uri content-type="original_file" xlink:type="simple">https://binary.pensoft.net/fig/1335089</uri></graphic></fig><fig id="F3" position="float" orientation="portrait"><object-id xmlns:xlink="http://www.w3.org/1999/xlink" content-type="doi" xlink:type="simple">10.3897/zookeys.1239.152834.figure3</object-id><object-id xmlns:xlink="http://www.w3.org/1999/xlink" content-type="arpha" xlink:type="simple">3FFCB1C9-55E8-5BD9-BA37-ACFDA010078F</object-id><label>Figure 3.</label><caption><p><italic><tp:taxon-name><tp:taxon-name-part taxon-name-part-type="genus" reg="Houcosa">Houcosa</tp:taxon-name-part><tp:taxon-name-part taxon-name-part-type="species" reg="zhaoi">zhaoi</tp:taxon-name-part></tp:taxon-name></italic> sp. nov. <bold>A</bold> holotype, male <bold>B–D</bold> paratype, female <bold>A</bold> male habitus, dorsal view <bold>B</bold> female habitus, dorsal view <bold>C</bold> epigyne, ventral view <bold>D</bold> vulva, dorsal view. Abbreviations: CO = copulatory opening; FD = fertilization duct; HS = head of spermatheca. Se = septum; SS = stalk of spermatheca.</p></caption><graphic xmlns:xlink="http://www.w3.org/1999/xlink" xlink:href="zookeys-1239-123_article-152834__-g003.jpg" position="float" orientation="portrait" xlink:type="simple" id="oo_1335090.jpg"><uri content-type="original_file" xlink:type="simple">https://binary.pensoft.net/fig/1335090</uri></graphic></fig><fig id="F4" position="float" orientation="portrait"><object-id xmlns:xlink="http://www.w3.org/1999/xlink" content-type="doi" xlink:type="simple">10.3897/zookeys.1239.152834.figure4</object-id><object-id xmlns:xlink="http://www.w3.org/1999/xlink" content-type="arpha" xlink:type="simple">6E448D42-0FFF-5627-8A20-023BFB92621B</object-id><label>Figure 4.</label><caption><p><italic><tp:taxon-name><tp:taxon-name-part taxon-name-part-type="genus" reg="Kuncosa">Kuncosa</tp:taxon-name-part><tp:taxon-name-part taxon-name-part-type="species" reg="fujiii">fujiii</tp:taxon-name-part></tp:taxon-name></italic> (Tanaka, 1985), comb. nov. <bold>A, B</bold> holotype male <bold>C, D</bold> paratype female <bold>A</bold> male left palp, ventral view <bold>B</bold> same, retrolateral view <bold>C</bold> epigyne, ventral view <bold>D</bold> vulva, dorsal view.</p></caption><graphic xmlns:xlink="http://www.w3.org/1999/xlink" xlink:href="zookeys-1239-123_article-152834__-g004.jpg" position="float" orientation="portrait" xlink:type="simple" id="oo_1335091.jpg"><uri content-type="original_file" xlink:type="simple">https://binary.pensoft.net/fig/1335091</uri></graphic></fig><fig id="F11" position="float" orientation="portrait"><object-id xmlns:xlink="http://www.w3.org/1999/xlink" content-type="doi" xlink:type="simple">10.3897/zookeys.1239.152834.figure11</object-id><object-id xmlns:xlink="http://www.w3.org/1999/xlink" content-type="arpha" xlink:type="simple">F190384D-604E-5108-B099-D725C9ABE234</object-id><label>Figure 11.</label><caption><p><italic><tp:taxon-name><tp:taxon-name-part taxon-name-part-type="genus" reg="Kuncosa">Kuncosa</tp:taxon-name-part><tp:taxon-name-part taxon-name-part-type="species" reg="zhui">zhui</tp:taxon-name-part></tp:taxon-name></italic> (Yu &amp; Song, 1988), comb. nov. from Simian Mountain <bold>A</bold> male habitus, dorsal view <bold>B</bold> female habitus, dorsal view <bold>C</bold> epigyne, ventral view <bold>D</bold> vulva, dorsal view. Abbreviations: CO = copulatory opening; FD = fertilization duct; HS = head of spermatheca. Se = septum; SS = stalk of spermatheca.</p></caption><graphic xmlns:xlink="http://www.w3.org/1999/xlink" xlink:href="zookeys-1239-123_article-152834__-g011.jpg" position="float" orientation="portrait" xlink:type="simple" id="oo_1335080.jpg"><uri content-type="original_file" xlink:type="simple">https://binary.pensoft.net/fig/1335080</uri></graphic></fig></tp:treatment-sec></tp:taxon-treatment>
