# Supplementary material for: ﻿Three new genera of wolf spiders (Araneae, Lycosidae) living on the forest floor in East Asia
Source: Zookeys. 2025 May 21;1239:123–45. doi: 10.3897/zookeys.1239.152834 (PMC12120497; doi:10.3897/zookeys.1239.152834)
Supplement: XML Treatment for Loongcosa dentitegulum [file zookeys.1239.152834-treatment9.xml]

<!DOCTYPE tp:taxon-treatment
  PUBLIC "-//TaxonX//DTD Taxonomic Treatment Publishing DTD v0 20100105//EN" "tax-treatment-NSO.dtd">
<tp:taxon-treatment xmlns:tp="http://www.plazi.org/taxpub"><tp:treatment-meta><kwd-group><label>Taxon classification</label><kwd>
              <named-content content-type="kingdom">Animalia</named-content>
            </kwd><kwd>
              <named-content content-type="order">Araneae</named-content>
            </kwd><kwd>
              <named-content content-type="family">Lycosidae</named-content>
            </kwd></kwd-group><mixed-citation publication-type="journal"><person-group><name><surname>Wang</surname><given-names>Lu-Yu</given-names></name><name><surname>Marusik</surname><given-names>Yuri M.</given-names></name><name><surname>Zhang</surname><given-names>Zhi-Sheng</given-names></name></person-group><article-title>﻿Three new genera of wolf spiders (<tp:taxon-name><tp:taxon-name-part taxon-name-part-type="order">Araneae</tp:taxon-name-part></tp:taxon-name>, <tp:taxon-name><tp:taxon-name-part taxon-name-part-type="family">Lycosidae</tp:taxon-name-part></tp:taxon-name>) living on the forest floor in East Asia</article-title><source>Zookeys</source><day>21</day><month>05</month><year>2025</year><volume>1239</volume><fpage>123</fpage><lpage>145</lpage><pub-id pub-id-type="doi">10.3897/zookeys.1239.152834</pub-id></mixed-citation></tp:treatment-meta><tp:nomenclature><label>﻿</label><tp:taxon-name>
            <object-id xmlns:xlink="http://www.w3.org/1999/xlink" content-type="arpha" xlink:type="simple">D6F77E0E-949F-5739-BE13-0590766AA948</object-id>
            <tp:taxon-name-part taxon-name-part-type="genus" reg="Loongcosa">Loongcosa</tp:taxon-name-part>
            <tp:taxon-name-part taxon-name-part-type="species" reg="dentitegulum">dentitegulum</tp:taxon-name-part>
          </tp:taxon-name><tp:taxon-authority>(Yin, Peng, Xie, Bao &amp; Wang, 1997)</tp:taxon-authority><tp:taxon-status xmlns:xlink="http://www.w3.org/1999/xlink" xlink:type="simple">comb. nov.</tp:taxon-status><xref ref-type="fig" rid="F1">Common name. 齿盾龙蛛 Figs 1F, G</xref><xref ref-type="fig" rid="F12">, 12</xref><xref ref-type="fig" rid="F13">, 13</xref><xref ref-type="fig" rid="F16">, 16</xref><tp:nomenclature-citation-list><tp:nomenclature-citation><tp:taxon-name>
                <tp:taxon-name-part taxon-name-part-type="genus" reg="Pardosa">Pardosa</tp:taxon-name-part>
                <tp:taxon-name-part taxon-name-part-type="species" reg="dentitegulum">dentitegulum</tp:taxon-name-part>
              </tp:taxon-name><comment><xref ref-type="bibr" rid="B27">Yin et al., 1997a</xref>: 20, figs 8–13 (♂); <xref ref-type="bibr" rid="B28">Yin et al. 1997b</xref>: 268, fig. 126a–f (♂); <xref ref-type="bibr" rid="B15">Song et al. 1999</xref>: 330, fig. 194S (♂); <xref ref-type="bibr" rid="B29">Yin et al. 2012</xref>: 838, fig. 419a–f (♂).</comment></tp:nomenclature-citation></tp:nomenclature-citation-list></tp:nomenclature><tp:treatment-sec sec-type="material" id="SECID0E3JAI"><title>Material examined.</title><p><bold>China</bold>: 4♂ 2♀, Guangxi, Longsheng Co., Sanmen Town, Huaping National Nature Reserve, <named-content xmlns:xlink="http://www.w3.org/1999/xlink" content-type="dwc:verbatimCoordinates" xlink:type="simple"><named-content content-type="geo-json" specific-use="{&#34;type&#34;:&#34;Point&#34;,&#34;coordinates&#34;:[109.908333,25.631667]}" id="NCID0EHKAI" xlink:type="simple">25°37′54"N, 109°54′30"E</named-content></named-content>, elev. 555 m, 30 April 2023, L.Y. Wang and Q.L. Lu leg. (<abbrev xmlns:xlink="http://www.w3.org/1999/xlink" content-type="institution" xlink:title="Collection of Spiders, School of Life Sciences, Southwest University, Chongqing, China" id="ABBRID0EMKAI" xlink:type="simple">SWUC</abbrev>) • 2♂ 5♀, Guangxi, Longsheng Co., Sanmen Town, Huaping National Nature Reserve, <named-content xmlns:xlink="http://www.w3.org/1999/xlink" content-type="dwc:verbatimCoordinates" xlink:type="simple"><named-content content-type="geo-json" specific-use="{&#34;type&#34;:&#34;Point&#34;,&#34;coordinates&#34;:[109.905833,25.605278]}" id="NCID0EUKAI" xlink:type="simple">25°36′19"N, 109°54′21"E</named-content></named-content>, elev. 880 m, 1 May 2023, L.Y. Wang and Q.L. Lu leg. (<abbrev xmlns:xlink="http://www.w3.org/1999/xlink" content-type="institution" xlink:title="Collection of Spiders, School of Life Sciences, Southwest University, Chongqing, China" id="ABBRID0EZKAI" xlink:type="simple">SWUC</abbrev>) • 1♂ 1♀, Guizhou, Wuchuan Co., Hongsi Township, Yueliang Vill., Laohuba, <named-content xmlns:xlink="http://www.w3.org/1999/xlink" content-type="dwc:verbatimCoordinates" xlink:type="simple"><named-content content-type="geo-json" specific-use="{&#34;type&#34;:&#34;Point&#34;,&#34;coordinates&#34;:[108.156944,28.686389]}" id="NCID0EBLAI" xlink:type="simple">28°41′11"N, 108°09′25"E</named-content></named-content>, elev. 983 m, 21 April 2013, X.K. Jiang leg. (<abbrev xmlns:xlink="http://www.w3.org/1999/xlink" content-type="institution" xlink:title="Collection of Spiders, School of Life Sciences, Southwest University, Chongqing, China" id="ABBRID0EGLAI" xlink:type="simple">SWUC</abbrev>).</p></tp:treatment-sec><tp:treatment-sec sec-type="diagnosis" id="SECID0ELLAI"><title>Diagnosis.</title><p>This species differs from <italic><tp:taxon-name><tp:taxon-name-part taxon-name-part-type="genus" reg="Loongcosa">L.</tp:taxon-name-part><tp:taxon-name-part taxon-name-part-type="species" reg="wuyiensis">wuyiensis</tp:taxon-name-part></tp:taxon-name></italic> by the short and C-shaped basoembolic apophysis with 2 arms in ventral view (BEA, Fig. <xref ref-type="fig" rid="F12">12B, D, F</xref>) (vs long, hook-shaped with 3 arms, Fig. <xref ref-type="fig" rid="F14">14B, D–F</xref>), epigyne with an anterior hood (AH, Fig. <xref ref-type="fig" rid="F13">13C</xref>) (vs with 2 hoods, Fig. <xref ref-type="fig" rid="F15">15C</xref>), and septum lacking stalk (Fig. <xref ref-type="fig" rid="F13">13C</xref>) (vs having a stalk, Fig. <xref ref-type="fig" rid="F15">15C</xref>).</p></tp:treatment-sec><tp:treatment-sec sec-type="description" id="SECID0EUMAI"><title>Description.</title><p><bold>Male</bold> (Fig. <xref ref-type="fig" rid="F13">13A</xref>). Total length 6.38. Carapace 3.48 long, 2.77 wide; opisthosoma 2.91 long, 1.99 wide. Carapace greyish brown with distinct light median band and submarginal stripes, median band wide in cephalic part, with pair of dark dots, thoracic part of median band thin. Eye sizes and interdistances: <abbrev xmlns:xlink="http://www.w3.org/1999/xlink" xlink:title="anterior median eye" id="ABBRID0EANAI" xlink:type="simple">AME</abbrev> 0.12, <abbrev xmlns:xlink="http://www.w3.org/1999/xlink" xlink:title="anterior lateral eye" id="ABBRID0EENAI" xlink:type="simple">ALE</abbrev> 0.13, <abbrev xmlns:xlink="http://www.w3.org/1999/xlink" xlink:title="posterior median eye" id="ABBRID0EINAI" xlink:type="simple">PME</abbrev> 0.41, <abbrev xmlns:xlink="http://www.w3.org/1999/xlink" xlink:title="posterior lateral eye" id="ABBRID0EMNAI" xlink:type="simple">PLE</abbrev> 0.33; <abbrev xmlns:xlink="http://www.w3.org/1999/xlink" xlink:title="anterior median eye" id="ABBRID0EQNAI" xlink:type="simple">AME</abbrev>–<abbrev xmlns:xlink="http://www.w3.org/1999/xlink" xlink:title="anterior median eye" id="ABBRID0EUNAI" xlink:type="simple">AME</abbrev> 0.13, <abbrev xmlns:xlink="http://www.w3.org/1999/xlink" xlink:title="anterior median eye" id="ABBRID0EYNAI" xlink:type="simple">AME</abbrev>–<abbrev xmlns:xlink="http://www.w3.org/1999/xlink" xlink:title="anterior lateral eye" id="ABBRID0E3NAI" xlink:type="simple">ALE</abbrev> 0.07, <abbrev xmlns:xlink="http://www.w3.org/1999/xlink" xlink:title="posterior median eye" id="ABBRID0EAOAI" xlink:type="simple">PME</abbrev>–<abbrev xmlns:xlink="http://www.w3.org/1999/xlink" xlink:title="posterior median eye" id="ABBRID0EEOAI" xlink:type="simple">PME</abbrev> 0.31, <abbrev xmlns:xlink="http://www.w3.org/1999/xlink" xlink:title="posterior median eye" id="ABBRID0EIOAI" xlink:type="simple">PME</abbrev>–<abbrev xmlns:xlink="http://www.w3.org/1999/xlink" xlink:title="posterior lateral eye" id="ABBRID0EMOAI" xlink:type="simple">PLE</abbrev> 0.32. Clypeus height 0.21. Leg measurements: I 8.41 (2.34, 3.01, 2.11, 0.95); II 8.05 (2.25, 2.72, 2.10, 0.98); III 8.28 (2.26, 2.65, 2.33, 1.04); IV 11.64 (2.79,3.71, 3.81, 1.33).</p><p><bold><italic>Palp</italic></bold> (Fig. <xref ref-type="fig" rid="F12">12</xref>): Basoembolic apophysis with 2 arms, anterior (aa) and posterior (pa), almost as long as tegulum. Embolus broad, short and arc-shaped. Terminal apophysis short, sclerotized and located posterior to embolus. Retrolateral tegular apophysis sclerotized, twice as long as wide, with a groove on the dorsal surface.</p><p><bold>Female</bold> (Fig. <xref ref-type="fig" rid="F13">13B</xref>). Total length 7.25. Carapace 3.42 long, 2.75 wide; opisthosoma 3.91 long, 2.99 wide. Colouration as in male. Eye sizes and interdistances: <abbrev xmlns:xlink="http://www.w3.org/1999/xlink" xlink:title="anterior median eye" id="ABBRID0EDPAI" xlink:type="simple">AME</abbrev> 0.13, <abbrev xmlns:xlink="http://www.w3.org/1999/xlink" xlink:title="anterior lateral eye" id="ABBRID0EHPAI" xlink:type="simple">ALE</abbrev> 0.13, <abbrev xmlns:xlink="http://www.w3.org/1999/xlink" xlink:title="posterior median eye" id="ABBRID0ELPAI" xlink:type="simple">PME</abbrev> 0.41, <abbrev xmlns:xlink="http://www.w3.org/1999/xlink" xlink:title="posterior lateral eye" id="ABBRID0EPPAI" xlink:type="simple">PLE</abbrev> 0.35; <abbrev xmlns:xlink="http://www.w3.org/1999/xlink" xlink:title="anterior median eye" id="ABBRID0ETPAI" xlink:type="simple">AME</abbrev>–<abbrev xmlns:xlink="http://www.w3.org/1999/xlink" xlink:title="anterior median eye" id="ABBRID0EXPAI" xlink:type="simple">AME</abbrev> 0.12, <abbrev xmlns:xlink="http://www.w3.org/1999/xlink" xlink:title="anterior median eye" id="ABBRID0E2PAI" xlink:type="simple">AME</abbrev>–<abbrev xmlns:xlink="http://www.w3.org/1999/xlink" xlink:title="anterior lateral eye" id="ABBRID0E6PAI" xlink:type="simple">ALE</abbrev> 0.09, <abbrev xmlns:xlink="http://www.w3.org/1999/xlink" xlink:title="posterior median eye" id="ABBRID0EDQAI" xlink:type="simple">PME</abbrev>–<abbrev xmlns:xlink="http://www.w3.org/1999/xlink" xlink:title="posterior median eye" id="ABBRID0EHQAI" xlink:type="simple">PME</abbrev> 0.33, <abbrev xmlns:xlink="http://www.w3.org/1999/xlink" xlink:title="posterior median eye" id="ABBRID0ELQAI" xlink:type="simple">PME</abbrev>–<abbrev xmlns:xlink="http://www.w3.org/1999/xlink" xlink:title="posterior lateral eye" id="ABBRID0EPQAI" xlink:type="simple">PLE</abbrev> 0.36. Clypeus height 0.15. Leg measurements: I 8.92 (2.54, 3.25, 2.12, 1.01); II 8.44 (2.54, 3.11, 1.87, 0.92); III 8.86 (2.68, 2.60, 2.36, 1.22); IV 12.18 (2.90, 4.01, 3.74, 1.53).</p><p><bold><italic>Epigyne</italic></bold> (Fig. <xref ref-type="fig" rid="F13">13C, D</xref>). Epigynal plate almost as long as wide, anterior hood (AH) unpaired. Septum originated beneath hood. Copulatory openings semicircular. Stalk of spermatheca C-shaped, head of spermatheca spherical, ca 1.7 times wider than stalk.</p></tp:treatment-sec><tp:treatment-sec sec-type="distribution" id="SECID0E5QAI"><title>Distribution.</title><p>China (Hunan, Guizhou, Guangxi) (Fig. <xref ref-type="fig" rid="F16">16</xref>).</p></tp:treatment-sec><tp:treatment-sec><!--Section generated to contain objects referenced in tp:taxon-treatment.--><fig id="F1" position="float" orientation="portrait"><object-id xmlns:xlink="http://www.w3.org/1999/xlink" content-type="doi" xlink:type="simple">10.3897/zookeys.1239.152834.figure1</object-id><object-id xmlns:xlink="http://www.w3.org/1999/xlink" content-type="arpha" xlink:type="simple">8B625A6B-2402-54C3-BB6D-A886708A270D</object-id><label>Figure 1.</label><caption><p>Living specimen of wolf spiders <bold>A–C</bold><italic><tp:taxon-name><tp:taxon-name-part taxon-name-part-type="genus" reg="Kuncosa">Kuncosa</tp:taxon-name-part><tp:taxon-name-part taxon-name-part-type="species" reg="ningboensis">ningboensis</tp:taxon-name-part></tp:taxon-name></italic> (Yin, Bao &amp; Zhang, 1996) (<bold>A</bold> male, <bold>B</bold> female, <bold>C</bold> mating) <bold>D, E</bold><italic><tp:taxon-name><tp:taxon-name-part taxon-name-part-type="genus" reg="Kuncosa">Kuncosa</tp:taxon-name-part><tp:taxon-name-part taxon-name-part-type="species" reg="zhui">zhui</tp:taxon-name-part></tp:taxon-name></italic> (Yu &amp; Song, 1988) (<bold>D</bold> male, <bold>E</bold> female) <bold>F, G</bold><italic><tp:taxon-name><tp:taxon-name-part taxon-name-part-type="genus" reg="Loongcosa">Loongcosa</tp:taxon-name-part><tp:taxon-name-part taxon-name-part-type="species" reg="dentitegulum">dentitegulum</tp:taxon-name-part></tp:taxon-name></italic> (Yin, Peng, Xie, Bao &amp; Wang, 1997) (<bold>F</bold> male, <bold>G</bold> female) <bold>H, I</bold><italic><tp:taxon-name><tp:taxon-name-part taxon-name-part-type="genus" reg="Loongcosa">Loongcosa</tp:taxon-name-part><tp:taxon-name-part taxon-name-part-type="species" reg="wuyiensis">wuyiensis</tp:taxon-name-part></tp:taxon-name></italic> (Yu &amp; Song, 1988) (male) (<bold>A–C, F–I</bold> photographed by Qian-Le Lu, <bold>D–E</bold> photographed by Luyu Wang).</p></caption><graphic xmlns:xlink="http://www.w3.org/1999/xlink" xlink:href="zookeys-1239-123_article-152834__-g001.jpg" position="float" orientation="portrait" xlink:type="simple" id="oo_1335088.jpg"><uri content-type="original_file" xlink:type="simple">https://binary.pensoft.net/fig/1335088</uri></graphic></fig><fig id="F12" position="float" orientation="portrait"><object-id xmlns:xlink="http://www.w3.org/1999/xlink" content-type="doi" xlink:type="simple">10.3897/zookeys.1239.152834.figure12</object-id><object-id xmlns:xlink="http://www.w3.org/1999/xlink" content-type="arpha" xlink:type="simple">BE3777DA-0FD7-511F-A10A-A5CC7570443B</object-id><label>Figure 12.</label><caption><p><italic><tp:taxon-name><tp:taxon-name-part taxon-name-part-type="genus" reg="Loongcosa">Loongcosa</tp:taxon-name-part><tp:taxon-name-part taxon-name-part-type="species" reg="dentitegulum">dentitegulum</tp:taxon-name-part></tp:taxon-name></italic> (Yin, Peng, Xie, Bao &amp; Wang, 1997), comb. nov. from Huaping Natural Reserve <bold>A</bold> male left palp, prolateral view <bold>B</bold> same, ventral view <bold>C</bold> same, retrolateral view <bold>D</bold> left male palp, bulb, ventral view <bold>E</bold> same, retrolateral view <bold>F</bold> embolus and terminal apophysis, ventral view <bold>G</bold> tegular apophysis, prolateral view. Abbreviations: aa = anterior arm of basoembolic apophysis; BEA = basoembolic apophysis; E = embolus; pa = poster ior arm of basoembolic apophysis; RTeA = retrolateral tegular apophysis; St = subtegulum; TA = terminal apophysis; Te = tegulum.</p></caption><graphic xmlns:xlink="http://www.w3.org/1999/xlink" xlink:href="zookeys-1239-123_article-152834__-g012.jpg" position="float" orientation="portrait" xlink:type="simple" id="oo_1335081.jpg"><uri content-type="original_file" xlink:type="simple">https://binary.pensoft.net/fig/1335081</uri></graphic></fig><fig id="F13" position="float" orientation="portrait"><object-id xmlns:xlink="http://www.w3.org/1999/xlink" content-type="doi" xlink:type="simple">10.3897/zookeys.1239.152834.figure13</object-id><object-id xmlns:xlink="http://www.w3.org/1999/xlink" content-type="arpha" xlink:type="simple">44B1A7C4-AC79-54CE-BD94-45DE6B7E3D91</object-id><label>Figure 13.</label><caption><p><italic><tp:taxon-name><tp:taxon-name-part taxon-name-part-type="genus" reg="Loongcosa">Loongcosa</tp:taxon-name-part><tp:taxon-name-part taxon-name-part-type="species" reg="dentitegulum">dentitegulum</tp:taxon-name-part></tp:taxon-name></italic> (Yin, Peng, Xie, Bao &amp; Wang, 1997), comb. nov. from Huaping Natural Reserve <bold>A</bold> male habitus, dorsal view <bold>B</bold> female habitus, dorsal view <bold>C</bold> epigyne, ventral view <bold>D</bold> vulva, dorsal view. Abbreviations: AH = anterior hood; CO = copulatory opening; FD = fertilization duct; HS = head of spermatheca. Se = septum; SS = stalk of spermatheca.</p></caption><graphic xmlns:xlink="http://www.w3.org/1999/xlink" xlink:href="zookeys-1239-123_article-152834__-g013.jpg" position="float" orientation="portrait" xlink:type="simple" id="oo_1335082.jpg"><uri content-type="original_file" xlink:type="simple">https://binary.pensoft.net/fig/1335082</uri></graphic></fig><fig id="F16" position="float" orientation="portrait"><object-id xmlns:xlink="http://www.w3.org/1999/xlink" content-type="doi" xlink:type="simple">10.3897/zookeys.1239.152834.figure16</object-id><object-id xmlns:xlink="http://www.w3.org/1999/xlink" content-type="arpha" xlink:type="simple">624C477F-5B05-51B9-8A64-A3A848151548</object-id><label>Figure 16.</label><caption><p>Geographic distribution of <italic><tp:taxon-name><tp:taxon-name-part taxon-name-part-type="genus" reg="Houcosa">Houcosa</tp:taxon-name-part></tp:taxon-name></italic>, <italic><tp:taxon-name><tp:taxon-name-part taxon-name-part-type="genus" reg="Kuncosa">Kuncosa</tp:taxon-name-part></tp:taxon-name></italic> and <italic><tp:taxon-name><tp:taxon-name-part taxon-name-part-type="genus" reg="Loongcosa">Loongcosa</tp:taxon-name-part></tp:taxon-name></italic>.</p></caption><graphic xmlns:xlink="http://www.w3.org/1999/xlink" xlink:href="zookeys-1239-123_article-152834__-g016.jpg" position="float" orientation="portrait" xlink:type="simple" id="oo_1335085.jpg"><uri content-type="original_file" xlink:type="simple">https://binary.pensoft.net/fig/1335085</uri></graphic></fig><fig id="F14" position="float" orientation="portrait"><object-id xmlns:xlink="http://www.w3.org/1999/xlink" content-type="doi" xlink:type="simple">10.3897/zookeys.1239.152834.figure14</object-id><object-id xmlns:xlink="http://www.w3.org/1999/xlink" content-type="arpha" xlink:type="simple">69877B0F-8572-59EB-BFBB-DC7C81C62D72</object-id><label>Figure 14.</label><caption><p><italic><tp:taxon-name><tp:taxon-name-part taxon-name-part-type="genus" reg="Loongcosa">Loongcosa</tp:taxon-name-part><tp:taxon-name-part taxon-name-part-type="species" reg="wuyiensis">wuyiensis</tp:taxon-name-part></tp:taxon-name></italic> (Yu &amp; Song, 1988), comb. nov. from Tianmu Mountain <bold>A</bold> male left palp, prolateral view <bold>B</bold> same, ventral view <bold>C</bold> same, retrolateral view <bold>D</bold> left male palp, bulb, ventral view <bold>E</bold> same, retrolateral view <bold>F</bold> embolus and terminal apophysis, ventral view <bold>G</bold> tegulum apophysis, prolateral view. Abbreviations: aa = anterior arm of basoembolic apophysis; BEA = basoembolic apophysis; da = dorsal arm of basoembolic apophysis; E = embolus; pa = posterior arm of basoembolic apophysis; RTeA = retrolateral tegular apophysis; St = subtegulum; TA = terminal apophysis; Te = tegulum.</p></caption><graphic xmlns:xlink="http://www.w3.org/1999/xlink" xlink:href="zookeys-1239-123_article-152834__-g014.jpg" position="float" orientation="portrait" xlink:type="simple" id="oo_1335083.jpg"><uri content-type="original_file" xlink:type="simple">https://binary.pensoft.net/fig/1335083</uri></graphic></fig><fig id="F15" position="float" orientation="portrait"><object-id xmlns:xlink="http://www.w3.org/1999/xlink" content-type="doi" xlink:type="simple">10.3897/zookeys.1239.152834.figure15</object-id><object-id xmlns:xlink="http://www.w3.org/1999/xlink" content-type="arpha" xlink:type="simple">6519A1CB-D423-534C-8EA9-275DBA27947B</object-id><label>Figure 15.</label><caption><p><italic><tp:taxon-name><tp:taxon-name-part taxon-name-part-type="genus" reg="Loongcosa">Loongcosa</tp:taxon-name-part><tp:taxon-name-part taxon-name-part-type="species" reg="wuyiensis">wuyiensis</tp:taxon-name-part></tp:taxon-name></italic> (Yu &amp; Song, 1988), comb. nov. from Tianmu Mountain <bold>A</bold> male habitus, dorsal view <bold>B</bold> female habitus, dorsal view <bold>C</bold> epigyne, ventral view <bold>D</bold> vulva, dorsal view. Abbreviations: AH = anterior hood; CO = copulatory opening; FD = fertilization duct; HS = head of spermatheca. Se = septum; SS = stalk of spermatheca.</p></caption><graphic xmlns:xlink="http://www.w3.org/1999/xlink" xlink:href="zookeys-1239-123_article-152834__-g015.jpg" position="float" orientation="portrait" xlink:type="simple" id="oo_1335084.jpg"><uri content-type="original_file" xlink:type="simple">https://binary.pensoft.net/fig/1335084</uri></graphic></fig></tp:treatment-sec><ref-list><ref id="B27"><mixed-citation xmlns:xlink="http://www.w3.org/1999/xlink" xlink:type="simple"><person-group><name name-style="western"><surname>Yin</surname><given-names>CM</given-names></name><name name-style="western"><surname>Peng</surname><given-names>XJ</given-names></name><name name-style="western"><surname>Gong</surname><given-names>LS</given-names></name><name name-style="western"><surname>Chen</surname><given-names>YF</given-names></name><name name-style="western"><surname>Kim</surname><given-names>JP</given-names></name></person-group> (<year>1997a</year>) <article-title>Six new species of the genus <italic><tp:taxon-name><tp:taxon-name-part taxon-name-part-type="genus">Pardosa</tp:taxon-name-part></tp:taxon-name></italic> from China (<tp:taxon-name><tp:taxon-name-part taxon-name-part-type="order">Araneae</tp:taxon-name-part></tp:taxon-name>: <tp:taxon-name><tp:taxon-name-part taxon-name-part-type="family">Lycosidae</tp:taxon-name-part></tp:taxon-name>).</article-title><source>Korean Arachnology</source><volume>13</volume>(<issue>2</issue>): <fpage>19</fpage>–<lpage>31</lpage>.</mixed-citation></ref><ref id="B28"><mixed-citation xmlns:xlink="http://www.w3.org/1999/xlink" xlink:type="simple"><person-group><name name-style="western"><surname>Yin</surname><given-names>CM</given-names></name><name name-style="western"><surname>Peng</surname><given-names>XJ</given-names></name><name name-style="western"><surname>Xie</surname><given-names>LP</given-names></name><name name-style="western"><surname>Bao</surname><given-names>YH</given-names></name><name name-style="western"><surname>Wang</surname><given-names>JF</given-names></name></person-group> (<year>1997b</year>) Lycosids in China (<tp:taxon-name><tp:taxon-name-part taxon-name-part-type="class">Arachnida</tp:taxon-name-part></tp:taxon-name>: <tp:taxon-name><tp:taxon-name-part taxon-name-part-type="order">Araneae</tp:taxon-name-part></tp:taxon-name>). Hunan Normal University Press, 317 pp.</mixed-citation></ref><ref id="B15"><mixed-citation xmlns:xlink="http://www.w3.org/1999/xlink" xlink:type="simple"><person-group><name name-style="western"><surname>Song</surname><given-names>DX</given-names></name><name name-style="western"><surname>Zhu</surname><given-names>MS</given-names></name><name name-style="western"><surname>Chen</surname><given-names>J</given-names></name></person-group> (<year>1999</year>) <source>The spiders of China.</source><publisher-name>Hebei Science and Technology Publishing House</publisher-name>, <publisher-loc>Shijiazhuang</publisher-loc>, <size units="page">640 pp</size>.</mixed-citation></ref><ref id="B29"><mixed-citation xmlns:xlink="http://www.w3.org/1999/xlink" xlink:type="simple"><person-group><name name-style="western"><surname>Yin</surname><given-names>CM</given-names></name><name name-style="western"><surname>Peng</surname><given-names>XJ</given-names></name><name name-style="western"><surname>Yan</surname><given-names>HM</given-names></name><name name-style="western"><surname>Bao</surname><given-names>YH</given-names></name><name name-style="western"><surname>Xu</surname><given-names>X</given-names></name><name name-style="western"><surname>Tang</surname><given-names>G</given-names></name><name name-style="western"><surname>Zhou</surname><given-names>QS</given-names></name><name name-style="western"><surname>Liu</surname><given-names>P</given-names></name></person-group> (<year>2012</year>) <source>Fauna Hunan: <tp:taxon-name><tp:taxon-name-part taxon-name-part-type="order">Araneae</tp:taxon-name-part></tp:taxon-name> in Hunan, China.</source><publisher-name>Hunan Science and Technology Press</publisher-name>, <publisher-loc>Changsha</publisher-loc>, <size units="page">1590 pp</size>.</mixed-citation></ref></ref-list></tp:taxon-treatment>
