# Supplementary material for: ﻿Three new genera of wolf spiders (Araneae, Lycosidae) living on the forest floor in East Asia
Source: Zookeys. 2025 May 21;1239:123–45. doi: 10.3897/zookeys.1239.152834 (PMC12120497; doi:10.3897/zookeys.1239.152834)
Supplement: XML Treatment for Loongcosa wuyiensis [file zookeys.1239.152834-treatment10.xml]

<!DOCTYPE tp:taxon-treatment
  PUBLIC "-//TaxonX//DTD Taxonomic Treatment Publishing DTD v0 20100105//EN" "tax-treatment-NSO.dtd">
<tp:taxon-treatment xmlns:tp="http://www.plazi.org/taxpub"><tp:treatment-meta><kwd-group><label>Taxon classification</label><kwd>
              <named-content content-type="kingdom">Animalia</named-content>
            </kwd><kwd>
              <named-content content-type="order">Araneae</named-content>
            </kwd><kwd>
              <named-content content-type="family">Lycosidae</named-content>
            </kwd></kwd-group><mixed-citation publication-type="journal"><person-group><name><surname>Wang</surname><given-names>Lu-Yu</given-names></name><name><surname>Marusik</surname><given-names>Yuri M.</given-names></name><name><surname>Zhang</surname><given-names>Zhi-Sheng</given-names></name></person-group><article-title>﻿Three new genera of wolf spiders (<tp:taxon-name><tp:taxon-name-part taxon-name-part-type="order">Araneae</tp:taxon-name-part></tp:taxon-name>, <tp:taxon-name><tp:taxon-name-part taxon-name-part-type="family">Lycosidae</tp:taxon-name-part></tp:taxon-name>) living on the forest floor in East Asia</article-title><source>Zookeys</source><day>21</day><month>05</month><year>2025</year><volume>1239</volume><fpage>123</fpage><lpage>145</lpage><pub-id pub-id-type="doi">10.3897/zookeys.1239.152834</pub-id></mixed-citation></tp:treatment-meta><tp:nomenclature><label>﻿</label><tp:taxon-name>
            <object-id xmlns:xlink="http://www.w3.org/1999/xlink" content-type="arpha" xlink:type="simple">60FDB4D5-DD28-5D2E-A4FA-3CDFCBF64195</object-id>
            <tp:taxon-name-part taxon-name-part-type="genus" reg="Loongcosa">Loongcosa</tp:taxon-name-part>
            <tp:taxon-name-part taxon-name-part-type="species" reg="wuyiensis">wuyiensis</tp:taxon-name-part>
          </tp:taxon-name><tp:taxon-authority>(Yu &amp; Song, 1988)</tp:taxon-authority><tp:taxon-status xmlns:xlink="http://www.w3.org/1999/xlink" xlink:type="simple">comb. nov.</tp:taxon-status><xref ref-type="fig" rid="F1">Common name. 武夷龙蛛 Figs 1H, I</xref><xref ref-type="fig" rid="F14">, 14</xref><xref ref-type="fig" rid="F15">, 15</xref><xref ref-type="fig" rid="F16">, 16</xref><tp:nomenclature-citation-list><tp:nomenclature-citation><tp:taxon-name>
                <tp:taxon-name-part taxon-name-part-type="genus" reg="Pardosa">Pardosa</tp:taxon-name-part>
                <tp:taxon-name-part taxon-name-part-type="species" reg="wuyiensis">wuyiensis</tp:taxon-name-part>
              </tp:taxon-name><comment>Yu &amp; Song, 1988: 36, figs 35–38 (♂♀); <xref ref-type="bibr" rid="B3">Chen and Zhang 1991</xref>: 202, fig. 203. 1–4 (♂♀); <xref ref-type="bibr" rid="B28">Yin et al. 1997b</xref>: 271, fig. 128a–g (♂♀); <xref ref-type="bibr" rid="B15">Song et al. 1999</xref>: 335, fig. 199F, N (♂♀); <xref ref-type="bibr" rid="B29">Yin et al. 2012</xref>: 860, fig. 431a–g (♂♀); <xref ref-type="bibr" rid="B5">Dong 2018</xref>: 64, figs 9–7. A–F, pl. 14 (♂♀).</comment></tp:nomenclature-citation></tp:nomenclature-citation-list></tp:nomenclature><tp:treatment-sec sec-type="material" id="SECID0EAUAI"><title>Material examined.</title><p><bold>China</bold>, <bold>Anhui</bold>: 1♂ 1♀, Huangshan City, Xiuning Co., Qiyun Mt., Fanglazhai, <named-content xmlns:xlink="http://www.w3.org/1999/xlink" content-type="dwc:verbatimCoordinates" xlink:type="simple"><named-content content-type="geo-json" specific-use="{&#34;type&#34;:&#34;Point&#34;,&#34;coordinates&#34;:[118.033889,29.803056]}" id="NCID0ENUAI" xlink:type="simple">29°48′11"N, 118°02′02"E</named-content></named-content>, elev. 478 m, X.K. Jiang and L.Y. Wang leg. (<abbrev xmlns:xlink="http://www.w3.org/1999/xlink" content-type="institution" xlink:title="Collection of Spiders, School of Life Sciences, Southwest University, Chongqing, China" id="ABBRID0ESUAI" xlink:type="simple">SWUC</abbrev>) • 1♂, Xuancheng City, Jixi Co., Fuling Town, Yonglai Vill., <named-content xmlns:xlink="http://www.w3.org/1999/xlink" content-type="dwc:verbatimCoordinates" xlink:type="simple"><named-content content-type="geo-json" specific-use="{&#34;type&#34;:&#34;Point&#34;,&#34;coordinates&#34;:[118.848333,30.145278]}" id="NCID0E1UAI" xlink:type="simple">30°08′43"N, 118°50′54"E</named-content></named-content>, elev. 718 m, 3 June, 2013, F. Zhang leg. (<abbrev xmlns:xlink="http://www.w3.org/1999/xlink" content-type="institution" xlink:title="Collection of Spiders, School of Life Sciences, Southwest University, Chongqing, China" id="ABBRID0E6UAI" xlink:type="simple">SWUC</abbrev>) • <bold>Fujian</bold>: 21♂ 28♀, Wuyi Mountain Natural Reserve, Moshikeng, <named-content xmlns:xlink="http://www.w3.org/1999/xlink" content-type="dwc:verbatimCoordinates" xlink:type="simple"><named-content content-type="geo-json" specific-use="{&#34;type&#34;:&#34;Point&#34;,&#34;coordinates&#34;:[117.883889,27.812778]}" id="NCID0EJVAI" xlink:type="simple">27°48′46"N, 117°53′02"E</named-content></named-content>, elev. 1154 m, 20 May 2004, F. Zhang leg. (<abbrev xmlns:xlink="http://www.w3.org/1999/xlink" content-type="institution" xlink:title="Collection of Spiders, School of Life Sciences, Southwest University, Chongqing, China" id="ABBRID0EOVAI" xlink:type="simple">SWUC</abbrev>) • <bold>Guizhou</bold>: 44♂ 51♀, Guizhou, Yinjiang Co., Yangxi Town, Weigan Vill., Lishuping, <named-content xmlns:xlink="http://www.w3.org/1999/xlink" content-type="dwc:verbatimCoordinates" xlink:type="simple"><named-content content-type="geo-json" specific-use="{&#34;type&#34;:&#34;Point&#34;,&#34;coordinates&#34;:[108.492500,27.696389]}" id="NCID0EYVAI" xlink:type="simple">27°41′47"N, 108°29′33"E</named-content></named-content>, elev, 1016 m, 15 May 2014, L.Y. Wang and X.W. Meng leg. (<abbrev xmlns:xlink="http://www.w3.org/1999/xlink" content-type="institution" xlink:title="Collection of Spiders, School of Life Sciences, Southwest University, Chongqing, China" id="ABBRID0E4VAI" xlink:type="simple">SWUC</abbrev>) • <bold>Shaanxi</bold>: 1♀, Hanzhong City, Xixiang Co., Yankou Town, Wuzi Mt., <named-content xmlns:xlink="http://www.w3.org/1999/xlink" content-type="dwc:verbatimCoordinates" xlink:type="simple"><named-content content-type="geo-json" specific-use="{&#34;type&#34;:&#34;Point&#34;,&#34;coordinates&#34;:[107.848611,32.947222]}" id="NCID0EHWAI" xlink:type="simple">32°56′50"N, 107°50′55"E</named-content></named-content>, elev. 787 m, 27 May 2013, M.X. Liu and X.W. Meng leg. (<abbrev xmlns:xlink="http://www.w3.org/1999/xlink" content-type="institution" xlink:title="Collection of Spiders, School of Life Sciences, Southwest University, Chongqing, China" id="ABBRID0EMWAI" xlink:type="simple">SWUC</abbrev>) • <bold>Zhejiang</bold>: 5♂ 16♀, Hangzhou City, Lin’an Co., Tianmu Mt., <named-content xmlns:xlink="http://www.w3.org/1999/xlink" content-type="dwc:verbatimCoordinates" xlink:type="simple"><named-content content-type="geo-json" specific-use="{&#34;type&#34;:&#34;Point&#34;,&#34;coordinates&#34;:[119.440278,30.314167]}" id="NCID0EWWAI" xlink:type="simple">30°18′51"N, 119°26′25"E</named-content></named-content>, elev. 346 m, 21–23 April 2011, Z.X. Li and L.Y. Wang leg. (<abbrev xmlns:xlink="http://www.w3.org/1999/xlink" content-type="institution" xlink:title="Collection of Spiders, School of Life Sciences, Southwest University, Chongqing, China" id="ABBRID0E2WAI" xlink:type="simple">SWUC</abbrev>) • 1♀, Tianmu Mt., <named-content xmlns:xlink="http://www.w3.org/1999/xlink" content-type="dwc:verbatimCoordinates" xlink:type="simple"><named-content content-type="geo-json" specific-use="{&#34;type&#34;:&#34;Point&#34;,&#34;coordinates&#34;:[119.448056,30.311944]}" id="NCID0EDXAI" xlink:type="simple">30°18′43"N, 119°26′53"E</named-content></named-content>, elev. 335 m, 9 April 2012, L.Y. Wang leg. (<abbrev xmlns:xlink="http://www.w3.org/1999/xlink" content-type="institution" xlink:title="Collection of Spiders, School of Life Sciences, Southwest University, Chongqing, China" id="ABBRID0EIXAI" xlink:type="simple">SWUC</abbrev>) • 1♀, Tianmu Mt., near Chanyuan Temple, <named-content xmlns:xlink="http://www.w3.org/1999/xlink" content-type="dwc:verbatimCoordinates" xlink:type="simple"><named-content content-type="geo-json" specific-use="{&#34;type&#34;:&#34;Point&#34;,&#34;coordinates&#34;:[119.447778,30.319444]}" id="NCID0EQXAI" xlink:type="simple">30°19′10"N, 119°26′52"E</named-content></named-content>, elev. 382 m, 9 April 2012, L.Y. Wang leg. (<abbrev xmlns:xlink="http://www.w3.org/1999/xlink" content-type="institution" xlink:title="Collection of Spiders, School of Life Sciences, Southwest University, Chongqing, China" id="ABBRID0EVXAI" xlink:type="simple">SWUC</abbrev>).</p></tp:treatment-sec><tp:treatment-sec sec-type="diagnosis" id="SECID0E1XAI"><title>Diagnosis.</title><p>See the diagnosis of <italic><tp:taxon-name><tp:taxon-name-part taxon-name-part-type="genus" reg="Loongcosa">L.</tp:taxon-name-part><tp:taxon-name-part taxon-name-part-type="species" reg="dentitegulum">dentitegulum</tp:taxon-name-part></tp:taxon-name></italic> (Yin, Peng, Xie, Bao &amp; Wang, 1997).</p></tp:treatment-sec><tp:treatment-sec sec-type="description" id="SECID0ELYAI"><title>Description.</title><p><bold>Male</bold> (Fig. <xref ref-type="fig" rid="F15">15A</xref>). Total length 6.25. Carapace 3.29 long, 2.67 wide; opisthosoma 2.93 long, 1.79 wide. Carapace greyish brown, with median band, submarginal stripe absent. Opisthosoma lacking distinct cardiac mark. Eye sizes and interdistances: <abbrev xmlns:xlink="http://www.w3.org/1999/xlink" xlink:title="anterior median eye" id="ABBRID0EXYAI" xlink:type="simple">AME</abbrev> 0.11, <abbrev xmlns:xlink="http://www.w3.org/1999/xlink" xlink:title="anterior lateral eye" id="ABBRID0E2YAI" xlink:type="simple">ALE</abbrev> 0.11, <abbrev xmlns:xlink="http://www.w3.org/1999/xlink" xlink:title="posterior median eye" id="ABBRID0E6YAI" xlink:type="simple">PME</abbrev> 0.36, <abbrev xmlns:xlink="http://www.w3.org/1999/xlink" xlink:title="posterior lateral eye" id="ABBRID0EDZAI" xlink:type="simple">PLE</abbrev> 0.34; <abbrev xmlns:xlink="http://www.w3.org/1999/xlink" xlink:title="anterior median eye" id="ABBRID0EHZAI" xlink:type="simple">AME</abbrev>–<abbrev xmlns:xlink="http://www.w3.org/1999/xlink" xlink:title="anterior median eye" id="ABBRID0ELZAI" xlink:type="simple">AME</abbrev> 0.11, <abbrev xmlns:xlink="http://www.w3.org/1999/xlink" xlink:title="anterior median eye" id="ABBRID0EPZAI" xlink:type="simple">AME</abbrev>–<abbrev xmlns:xlink="http://www.w3.org/1999/xlink" xlink:title="anterior lateral eye" id="ABBRID0ETZAI" xlink:type="simple">ALE</abbrev> 0.08, <abbrev xmlns:xlink="http://www.w3.org/1999/xlink" xlink:title="posterior median eye" id="ABBRID0EXZAI" xlink:type="simple">PME</abbrev>–<abbrev xmlns:xlink="http://www.w3.org/1999/xlink" xlink:title="posterior median eye" id="ABBRID0E2ZAI" xlink:type="simple">PME</abbrev> 0.31, <abbrev xmlns:xlink="http://www.w3.org/1999/xlink" xlink:title="posterior median eye" id="ABBRID0E6ZAI" xlink:type="simple">PME</abbrev>–<abbrev xmlns:xlink="http://www.w3.org/1999/xlink" xlink:title="posterior lateral eye" id="ABBRID0ED1AI" xlink:type="simple">PLE</abbrev> 0.31. Clypeus 0.18 high. Leg measurements: I 8.11 (2.17, 2.90, 2.00, 1.04); II 7.80 (2.15, 2.68, 1.97, 1.00); III 7.96 (2.15, 2.56, 2.20, 1.05); IV 11.33 (2.87, 3.64, 3.48, 1.34).</p><p><bold><italic>Palp</italic></bold> (Fig. <xref ref-type="fig" rid="F14">14</xref>). Basoembolic apophysis with three arms: dorsal (da), posterior (pa), and anterior (aa). Embolus (E) very broad, terminal part almost straight, ca 2 times longer than wide, tip abrupt. Terminal apophysis short, sclerotized, and located on the posterior side of the embolus. Retrolateral tegular apophysis sclerotized, twice as long as wide, with a groove on the dorsal surface.</p><p><bold>Female</bold> (Fig. <xref ref-type="fig" rid="F15">15B</xref>). Total length 9.09. Carapace 3.59 long, 2.80 wide; opisthosoma 5.25 long, 3.82 wide. Colouration as in male. Eye sizes and interdistances: <abbrev xmlns:xlink="http://www.w3.org/1999/xlink" xlink:title="anterior median eye" id="ABBRID0E11AI" xlink:type="simple">AME</abbrev> 0.11, <abbrev xmlns:xlink="http://www.w3.org/1999/xlink" xlink:title="anterior lateral eye" id="ABBRID0E51AI" xlink:type="simple">ALE</abbrev> 0.11, <abbrev xmlns:xlink="http://www.w3.org/1999/xlink" xlink:title="posterior median eye" id="ABBRID0EC2AI" xlink:type="simple">PME</abbrev> 0.44, <abbrev xmlns:xlink="http://www.w3.org/1999/xlink" xlink:title="posterior lateral eye" id="ABBRID0EG2AI" xlink:type="simple">PLE</abbrev> 0.35; <abbrev xmlns:xlink="http://www.w3.org/1999/xlink" xlink:title="anterior median eye" id="ABBRID0EK2AI" xlink:type="simple">AME</abbrev>–<abbrev xmlns:xlink="http://www.w3.org/1999/xlink" xlink:title="anterior median eye" id="ABBRID0EO2AI" xlink:type="simple">AME</abbrev> 0.13, <abbrev xmlns:xlink="http://www.w3.org/1999/xlink" xlink:title="anterior median eye" id="ABBRID0ES2AI" xlink:type="simple">AME</abbrev>–<abbrev xmlns:xlink="http://www.w3.org/1999/xlink" xlink:title="anterior lateral eye" id="ABBRID0EW2AI" xlink:type="simple">ALE</abbrev> 0.09, <abbrev xmlns:xlink="http://www.w3.org/1999/xlink" xlink:title="posterior median eye" id="ABBRID0E12AI" xlink:type="simple">PME</abbrev>–<abbrev xmlns:xlink="http://www.w3.org/1999/xlink" xlink:title="posterior median eye" id="ABBRID0E52AI" xlink:type="simple">PME</abbrev> 0.36, <abbrev xmlns:xlink="http://www.w3.org/1999/xlink" xlink:title="posterior median eye" id="ABBRID0EC3AI" xlink:type="simple">PME</abbrev>–<abbrev xmlns:xlink="http://www.w3.org/1999/xlink" xlink:title="posterior lateral eye" id="ABBRID0EG3AI" xlink:type="simple">PLE</abbrev> 0.35. Clypeus height 0.20. Leg measurements: I 8.34 (2.41, 3.07, 1.87, 0.99); II 7.99 (2.32, 2.83, 1.88, 0.96); III 8.04 (2.25, 2.55, 2.21, 1.03); IV 11.42 (2.83, 3.73, 3.51, 1.35).</p><p><bold><italic>Epigyne</italic></bold> (Fig. <xref ref-type="fig" rid="F15">15C, D</xref>). Epigynal plate ca 1.3 times wider than long, fovea distinct, septum with distinct stalk. Stalk of spermatheca C-shaped, head of spermatheca elongate.</p></tp:treatment-sec><tp:treatment-sec sec-type="distribution" id="SECID0EV3AI"><title>Distribution.</title><p>China (Anhui, Fujian, Hunan, Guizhou, Shaanxi, Zhejiang) (Fig. <xref ref-type="fig" rid="F16">16</xref>).</p></tp:treatment-sec><tp:treatment-sec><!--Section generated to contain objects referenced in tp:taxon-treatment.--><fig id="F1" position="float" orientation="portrait"><object-id xmlns:xlink="http://www.w3.org/1999/xlink" content-type="doi" xlink:type="simple">10.3897/zookeys.1239.152834.figure1</object-id><object-id xmlns:xlink="http://www.w3.org/1999/xlink" content-type="arpha" xlink:type="simple">8B625A6B-2402-54C3-BB6D-A886708A270D</object-id><label>Figure 1.</label><caption><p>Living specimen of wolf spiders <bold>A–C</bold><italic><tp:taxon-name><tp:taxon-name-part taxon-name-part-type="genus" reg="Kuncosa">Kuncosa</tp:taxon-name-part><tp:taxon-name-part taxon-name-part-type="species" reg="ningboensis">ningboensis</tp:taxon-name-part></tp:taxon-name></italic> (Yin, Bao &amp; Zhang, 1996) (<bold>A</bold> male, <bold>B</bold> female, <bold>C</bold> mating) <bold>D, E</bold><italic><tp:taxon-name><tp:taxon-name-part taxon-name-part-type="genus" reg="Kuncosa">Kuncosa</tp:taxon-name-part><tp:taxon-name-part taxon-name-part-type="species" reg="zhui">zhui</tp:taxon-name-part></tp:taxon-name></italic> (Yu &amp; Song, 1988) (<bold>D</bold> male, <bold>E</bold> female) <bold>F, G</bold><italic><tp:taxon-name><tp:taxon-name-part taxon-name-part-type="genus" reg="Loongcosa">Loongcosa</tp:taxon-name-part><tp:taxon-name-part taxon-name-part-type="species" reg="dentitegulum">dentitegulum</tp:taxon-name-part></tp:taxon-name></italic> (Yin, Peng, Xie, Bao &amp; Wang, 1997) (<bold>F</bold> male, <bold>G</bold> female) <bold>H, I</bold><italic><tp:taxon-name><tp:taxon-name-part taxon-name-part-type="genus" reg="Loongcosa">Loongcosa</tp:taxon-name-part><tp:taxon-name-part taxon-name-part-type="species" reg="wuyiensis">wuyiensis</tp:taxon-name-part></tp:taxon-name></italic> (Yu &amp; Song, 1988) (male) (<bold>A–C, F–I</bold> photographed by Qian-Le Lu, <bold>D–E</bold> photographed by Luyu Wang).</p></caption><graphic xmlns:xlink="http://www.w3.org/1999/xlink" xlink:href="zookeys-1239-123_article-152834__-g001.jpg" position="float" orientation="portrait" xlink:type="simple" id="oo_1335088.jpg"><uri content-type="original_file" xlink:type="simple">https://binary.pensoft.net/fig/1335088</uri></graphic></fig><fig id="F14" position="float" orientation="portrait"><object-id xmlns:xlink="http://www.w3.org/1999/xlink" content-type="doi" xlink:type="simple">10.3897/zookeys.1239.152834.figure14</object-id><object-id xmlns:xlink="http://www.w3.org/1999/xlink" content-type="arpha" xlink:type="simple">69877B0F-8572-59EB-BFBB-DC7C81C62D72</object-id><label>Figure 14.</label><caption><p><italic><tp:taxon-name><tp:taxon-name-part taxon-name-part-type="genus" reg="Loongcosa">Loongcosa</tp:taxon-name-part><tp:taxon-name-part taxon-name-part-type="species" reg="wuyiensis">wuyiensis</tp:taxon-name-part></tp:taxon-name></italic> (Yu &amp; Song, 1988), comb. nov. from Tianmu Mountain <bold>A</bold> male left palp, prolateral view <bold>B</bold> same, ventral view <bold>C</bold> same, retrolateral view <bold>D</bold> left male palp, bulb, ventral view <bold>E</bold> same, retrolateral view <bold>F</bold> embolus and terminal apophysis, ventral view <bold>G</bold> tegulum apophysis, prolateral view. Abbreviations: aa = anterior arm of basoembolic apophysis; BEA = basoembolic apophysis; da = dorsal arm of basoembolic apophysis; E = embolus; pa = posterior arm of basoembolic apophysis; RTeA = retrolateral tegular apophysis; St = subtegulum; TA = terminal apophysis; Te = tegulum.</p></caption><graphic xmlns:xlink="http://www.w3.org/1999/xlink" xlink:href="zookeys-1239-123_article-152834__-g014.jpg" position="float" orientation="portrait" xlink:type="simple" id="oo_1335083.jpg"><uri content-type="original_file" xlink:type="simple">https://binary.pensoft.net/fig/1335083</uri></graphic></fig><fig id="F15" position="float" orientation="portrait"><object-id xmlns:xlink="http://www.w3.org/1999/xlink" content-type="doi" xlink:type="simple">10.3897/zookeys.1239.152834.figure15</object-id><object-id xmlns:xlink="http://www.w3.org/1999/xlink" content-type="arpha" xlink:type="simple">6519A1CB-D423-534C-8EA9-275DBA27947B</object-id><label>Figure 15.</label><caption><p><italic><tp:taxon-name><tp:taxon-name-part taxon-name-part-type="genus" reg="Loongcosa">Loongcosa</tp:taxon-name-part><tp:taxon-name-part taxon-name-part-type="species" reg="wuyiensis">wuyiensis</tp:taxon-name-part></tp:taxon-name></italic> (Yu &amp; Song, 1988), comb. nov. from Tianmu Mountain <bold>A</bold> male habitus, dorsal view <bold>B</bold> female habitus, dorsal view <bold>C</bold> epigyne, ventral view <bold>D</bold> vulva, dorsal view. Abbreviations: AH = anterior hood; CO = copulatory opening; FD = fertilization duct; HS = head of spermatheca. Se = septum; SS = stalk of spermatheca.</p></caption><graphic xmlns:xlink="http://www.w3.org/1999/xlink" xlink:href="zookeys-1239-123_article-152834__-g015.jpg" position="float" orientation="portrait" xlink:type="simple" id="oo_1335084.jpg"><uri content-type="original_file" xlink:type="simple">https://binary.pensoft.net/fig/1335084</uri></graphic></fig><fig id="F16" position="float" orientation="portrait"><object-id xmlns:xlink="http://www.w3.org/1999/xlink" content-type="doi" xlink:type="simple">10.3897/zookeys.1239.152834.figure16</object-id><object-id xmlns:xlink="http://www.w3.org/1999/xlink" content-type="arpha" xlink:type="simple">624C477F-5B05-51B9-8A64-A3A848151548</object-id><label>Figure 16.</label><caption><p>Geographic distribution of <italic><tp:taxon-name><tp:taxon-name-part taxon-name-part-type="genus" reg="Houcosa">Houcosa</tp:taxon-name-part></tp:taxon-name></italic>, <italic><tp:taxon-name><tp:taxon-name-part taxon-name-part-type="genus" reg="Kuncosa">Kuncosa</tp:taxon-name-part></tp:taxon-name></italic> and <italic><tp:taxon-name><tp:taxon-name-part taxon-name-part-type="genus" reg="Loongcosa">Loongcosa</tp:taxon-name-part></tp:taxon-name></italic>.</p></caption><graphic xmlns:xlink="http://www.w3.org/1999/xlink" xlink:href="zookeys-1239-123_article-152834__-g016.jpg" position="float" orientation="portrait" xlink:type="simple" id="oo_1335085.jpg"><uri content-type="original_file" xlink:type="simple">https://binary.pensoft.net/fig/1335085</uri></graphic></fig></tp:treatment-sec><ref-list><ref id="B3"><mixed-citation xmlns:xlink="http://www.w3.org/1999/xlink" xlink:type="simple"><person-group><name name-style="western"><surname>Chen</surname><given-names>ZF</given-names></name><name name-style="western"><surname>Zhang</surname><given-names>ZH</given-names></name></person-group> (<year>1991</year>) <source>Fauna of Zhejiang: <tp:taxon-name><tp:taxon-name-part taxon-name-part-type="order">Araneida</tp:taxon-name-part></tp:taxon-name>.</source><publisher-name>Zhejiang Science and Technology Publishing House</publisher-name>, <publisher-loc>Hangzhou</publisher-loc>, <size units="page">356 pp</size>.</mixed-citation></ref><ref id="B28"><mixed-citation xmlns:xlink="http://www.w3.org/1999/xlink" xlink:type="simple"><person-group><name name-style="western"><surname>Yin</surname><given-names>CM</given-names></name><name name-style="western"><surname>Peng</surname><given-names>XJ</given-names></name><name name-style="western"><surname>Xie</surname><given-names>LP</given-names></name><name name-style="western"><surname>Bao</surname><given-names>YH</given-names></name><name name-style="western"><surname>Wang</surname><given-names>JF</given-names></name></person-group> (<year>1997b</year>) Lycosids in China (<tp:taxon-name><tp:taxon-name-part taxon-name-part-type="class">Arachnida</tp:taxon-name-part></tp:taxon-name>: <tp:taxon-name><tp:taxon-name-part taxon-name-part-type="order">Araneae</tp:taxon-name-part></tp:taxon-name>). Hunan Normal University Press, 317 pp.</mixed-citation></ref><ref id="B15"><mixed-citation xmlns:xlink="http://www.w3.org/1999/xlink" xlink:type="simple"><person-group><name name-style="western"><surname>Song</surname><given-names>DX</given-names></name><name name-style="western"><surname>Zhu</surname><given-names>MS</given-names></name><name name-style="western"><surname>Chen</surname><given-names>J</given-names></name></person-group> (<year>1999</year>) <source>The spiders of China.</source><publisher-name>Hebei Science and Technology Publishing House</publisher-name>, <publisher-loc>Shijiazhuang</publisher-loc>, <size units="page">640 pp</size>.</mixed-citation></ref><ref id="B29"><mixed-citation xmlns:xlink="http://www.w3.org/1999/xlink" xlink:type="simple"><person-group><name name-style="western"><surname>Yin</surname><given-names>CM</given-names></name><name name-style="western"><surname>Peng</surname><given-names>XJ</given-names></name><name name-style="western"><surname>Yan</surname><given-names>HM</given-names></name><name name-style="western"><surname>Bao</surname><given-names>YH</given-names></name><name name-style="western"><surname>Xu</surname><given-names>X</given-names></name><name name-style="western"><surname>Tang</surname><given-names>G</given-names></name><name name-style="western"><surname>Zhou</surname><given-names>QS</given-names></name><name name-style="western"><surname>Liu</surname><given-names>P</given-names></name></person-group> (<year>2012</year>) <source>Fauna Hunan: <tp:taxon-name><tp:taxon-name-part taxon-name-part-type="order">Araneae</tp:taxon-name-part></tp:taxon-name> in Hunan, China.</source><publisher-name>Hunan Science and Technology Press</publisher-name>, <publisher-loc>Changsha</publisher-loc>, <size units="page">1590 pp</size>.</mixed-citation></ref><ref id="B5"><mixed-citation xmlns:xlink="http://www.w3.org/1999/xlink" xlink:type="simple"><person-group><name name-style="western"><surname>Dong</surname><given-names>XY</given-names></name></person-group> (<year>2018</year>) <tp:taxon-name><tp:taxon-name-part taxon-name-part-type="family">Lycosidae</tp:taxon-name-part></tp:taxon-name>, <tp:taxon-name><tp:taxon-name-part taxon-name-part-type="family">Pisauridae</tp:taxon-name-part></tp:taxon-name>, <tp:taxon-name><tp:taxon-name-part taxon-name-part-type="family">Oxyopidae</tp:taxon-name-part></tp:taxon-name>. In: Zhang F, Xue XF (Eds) Fauna of Tianmu Mountain. Volume II. <tp:taxon-name><tp:taxon-name-part taxon-name-part-type="class">Arachnida</tp:taxon-name-part></tp:taxon-name>. <tp:taxon-name><tp:taxon-name-part taxon-name-part-type="order">Araneae</tp:taxon-name-part></tp:taxon-name><tp:taxon-name><tp:taxon-name-part taxon-name-part-type="superfamily">Eriophyoidea</tp:taxon-name-part></tp:taxon-name>. Zhejiang University Press, Hangzhou, 58–78 [pl. 13–17].</mixed-citation></ref></ref-list></tp:taxon-treatment>
